# Supplementary material for: Diagnostic Performance of Artificial Intelligence–Based Methods for Tuberculosis Detection: Systematic Review
Source: J Med Internet Res. 2025 Mar 7;27:e69068. doi: 10.2196/69068 (PMC11928776; doi:10.2196/69068)
Supplement: Multimedia Appendix 3 [file jmir_v27i1e69068_app3.xlsx]

## Sheet: Notes
Please refer to this list for included studies in this Systematic Review.
No	Publication Title	Authors	Published Year	Journal/ Proceeding
1	3D-CNN in Drug Resistance Detection and Tuberculosis Classification	Joao Figueira Silva, Jorge Miguel Silva, Eduardo Pinho, Carlos Costa	2017	Working Notes of CLEF 2017 - Conference and Labs of the Evaluation Forum, Dublin, Ireland, September 11-14, 2017, Edited by: Linda Cappellato, Nicola Ferro, Lorraine Goeuriot, Thomas Mandl https://ceur-ws.org/Vol-1866/paper_151.pdf
2	A Comprehensive Analysis of Deep Learning‑Based Approaches for Prediction and Prognosis of Infectious Diseases	Kavita Thakur, Manjot Kaur, Yogesh Kumar	2023	Archives of Computational Methods in Engineering https://doi.org/10.1007/s11831-023-09952-7
3	A deep learning model using chest X‑ray for identifying TB and NTM‑LD patients: a cross‑sectional study	Chia‑Jung Liu, Cheng Che Tsai, Lu‑Cheng Kuo, Po‑Chih Kuo, Meng‑Rui Lee, Jann‑Yuan Wang, Jen‑Chung Ko, Jin‑Yuan Shih, Hao‑Chien Wang, Chong‑Jen Yu	2023	Insights into Imaging https://doi.org/10.1186/s13244-023-01395-9
4	A fully automatic artificial intelligence–based CT image analysis system for accurate detection, diagnosis, and quantitative severity evaluation of pulmonary tuberculosis	Chenggong Yan, Lingfeng Wang, Jie Lin, Jun Xu, Tianjing Zhang, Jin Qi, Xiangying Li, Wei Ni, Guangyao Wu, Jianbin Huang, Yikai Xu, Henry C. Woodruff, Philippe Lambin	2022	European Radiology https://doi.org/10.1007/s00330-021-08365-z
5	A Genetic-Neuro-Fuzzy inferential model for diagnosis of tuberculosis	Mumini Olatunji Omisore, Oluwarotimi Williams Samuel, Edafe John Atajeromavwo	2017	Applied Computing and Informatics http://dx.doi.org/10.1016/j.aci.2015.06.001
6	A Hybrid Deep Fused Learning Approach to Segregate Infectious Diseases	Jawad Rasheed, Shtwai Alsubai	2023	Computers, Materials & Continua 10.32604/cmc.2023.031969
7	A multichannel EfficientNet deep learning-based stacking ensemble approach for lung disease detection using chest X-ray images	Vinayakumar Ravi, Vasundhara Acharya, Mamoun Alazab	2022	Cluster Computing https://doi.org/10.1007/s10586-022-03664-6
8	A Novel COVID-19 Diagnosis Support System Using the Stacking Approach and Transfer Learning Technique on Chest X-Ray Images	Soufiane Hamida, Oussama El Gannour, Bouchaib Cherradi, Abdelhadi Raihani, Hicham Moujahid, Hassan Ouajji	2021	Journal of Healthcare Engineering doi.org/10.1155/2021/9437538
9	A three‐methylation‐driven gene–based deep learning model for tuberculosis diagnosis in patients with and without human immunodeficiency virus co‐infection	Shaohua Xu, Huicheng Yuan	2022	Microbiology and Immunology https://doi.org/10.1111/1348-0421.12983
10	A voting-based ensemble deep learning method focusing on image augmentation and preprocessing variations for tuberculosis detection	Erdal Tasci, Caner Uluturk, Aybars Ugur	2021	Neural Computing and Applications https://doi.org/10.1007/s00521-021-06177-2
11	A Comparative Study of Tuberculosis Detection Using Deep Convolutional Neural Network	Mehera Binte Mizan, Md. Al Mehedi Hasan, Syed Rahat Hassan	2020	2nd International Conference on Advanced Information and Communication Technology (ICAICT) 10.1109/ICAICT51780.2020.9333464
12	A Hybridized Pre-Processing Method for Detecting Tuberculosis using Deep Learning	A Mohamed Ahmed Elashmawy, Irraivan Elamvazuthi, Syed Saad Azhar Ali, Elango Natarajan, Sivajothi Paramasivam	2021	8th International Conference on Intelligent and Advanced Systems (ICIAS) 10.1109/ICIAS49414.2021.9642622
13	A Novel Fusion Model of Hand-Crafted Features With Deep Convolutional Neural Networks for Classification of Several Chest Diseases Using X-Ray Images	Hassaan Malik, Tayyaba Anees, Muhammad Umar Chaudhry, Radomir Gono, Michał Jasiński, Zbigniew Leonowicz, Petr Bernat	2023	IEEE Access 10.1109/ACCESS.2023.3267492
14	A Novel Multiple-Instance Learning-Based Approach to Computer-Aided Detection of Tuberculosis on Chest X-Rays	Jaime Melendez, Bram van Ginneken, Pragnya Maduskar, Rick H. H. M. Philipsen, Klaus Reither, Marianne Breuninger, Ifedayo M. O. Adetifa, Rahmatulai Maane, Helen Ayles, Clara I. Sánchez	2015	IEEE Transactions on Medical Imaging 10.1109/TMI.2014.2350539
15	A novel stacked generalization of models for improved TB detection in chest radiographs	S. Rajaraman, S. Candemir, Z. Xue, P. O. Alderson, M. Kohli, J. Abuya, G. R. Thoma, S. Antani	2018	40th Annual International Conference of the IEEE Engineering in Medicine and Biology Society (EMBC) 10.1109/EMBC.2018.8512337
16	Advance IoT Intelligent Healthcare System for Lung Disease Classification Using Ensemble Techniques	J. Prabakaran, P. Selvaraj	2023	Computer Systems Science and Engineering https://doi.org/10.32604/csse.2023.034210
17	AI Chest 4 All	P. Thammarach, S. Khaengthanyakan, S. Vongsurakrai, P. Phienphanich, P. Pooprasert, A. Yaemsuk, P. Vanichvarodom, N. Munpolsri, S. Khwayotha, M. Lertkowit, S. Tungsagunwattana, C. Vijitsanguan, S. Lertrojanapunya, W. Noisiri, I. Chiawiriyabunya, N. Aphikulvanich, C. Tantibundhit	2020	42nd Annual International Conference of the IEEE Engineering in Medicine & Biology Society (EMBC) 10.1109/EMBC44109.2020.9175862
18	AI-based computer-aided diagnostic system of chest digital tomography synthesis: Demonstrating comparative advantage with X-ray-based AI systems	Kyungsu Kim, Ju Hwan Lee, Seong Je Oh, Myung Jin Chung	2023	Computer Methods and Programs in Biomedicine https://doi.org/10.1016/j.cmpb.2023.107643
19	An accurate artificial intelligence system for the detection of pulmonary and extra pulmonary Tuberculosis	Anshu Sharma, Anurag Sharma, Rahul Malhotra, Parulpreet Singh, Ripon K. Chakrabortty, Shubham Mahajan, Amit Kant Pandit	2021	Tuberculosis https://doi.org/10.1016/j.tube.2021.102143
20	An ANN model for the differential diagnosis of tuberculosis and sarcoidosis	Mahalakshmi Vijayaraj, PA Abhinand, P Venkatesan, PK Ragunath	2020	Bioinformation https://doi.org/10.6026%2F97320630016539
21	An automated tuberculosis screening strategy combining X-ray-based computer-aided detection and clinical information	Jaime Melendez, Clara I. Sánchez, Rick H. H. M. Philipsen, Pragnya Maduskar, Rodney Dawson, Grant Theron, Keertan Dheda, Bram van Ginneken	2016	Scientific Reports https://doi.org/10.1038/srep25265
22	An Artificial Intelligence System for Detecting the Types of the Epidemic from X-rays	Jafar Abdollahi, Laya Mahmoudi	2022	27th International Computer Conference, Computer Society of Iran (CSICC) 10.1109/CSICC55295.2022.9780523
23	An Efficient Approach for Tuberculosis Diagnosis on Chest X-Ray	Hoang Nguyen Ngoc, Vu Hoang, Trung H. Bui, Steven Q. H. Truong, Thanh Huynh Minh, Duong Nguyen Van, Trang Nguyen Thi Minh, Cong Cung Van	2022	IEEE 19th International Symposium on Biomedical Imaging (ISBI) 10.1109/ISBI52829.2022.9761426
24	An Ensemble CNN-Dempster Shafer based Tuberculosis Detection from Chest X-Ray Images	Priyanka Saha	2023	IEEE Calcutta Conference (CALCON) 10.1109/CALCON56258.2022.10060463
25	An Image Dataset for Lung Disease Detection and Classification	Yassamine Lala Bouali, Isra Boucetta, Imad Eddine Ibrahim Bekkouch, Mourad Bouache, Smaine Mazouzi	2022	International Conference on Theoretical and Applicative Aspects of Computer Science (ICTAACS) 10.1109/ICTAACS53298.2021.9715227
26	An Improved Densenet Deep Neural Network Model for Tuberculosis Detection Using Chest X-Ray Images	Vo Trong Quang Huy, Chih-Min Lin	2023	IEEE Access 10.1109/ACCESS.2023.3270774
27	An Add-on CNN based Model for the Detection of Tuberculosis using Chest X-ray Images	Roopa N K, Mamatha G S	2023	International Journal of Advanced Computer Science and Applications 10.14569/IJACSA.2023.0140313
28	Analysis of tuberculosis disease through Raman spectroscopy and machine learning	Saranjam Khan, Rahat Ullah, Shaheen Shahzad, Nasira Anbreen, Muhammad Bilal, Asifullah Khan	2018	Photodiagnosis and Photodynamic Therapy https://doi.org/10.1016/j.pdpdt.2018.10.014
29	An Automated Intelligent Identification and Counting System Procedure for Tuberculosis	Fatin Atiqah Rosli, Mohd Yusoff Mashor, Siti Suraya Md Noor	2019	Journal of Physics: Conference Series, International Conference on Biomedical Engineering (ICoBE) 10.1088/1742-6596/1372/1/012079
30	A Novel Ensemble Method for PTB Classification in CXRs	Rahul Hooda, Ajay Mittal, Sanjeev Sofat	2020	Wireless Personal Communications https://doi.org/10.1007/s11277-020-07075-x
31	A Novel Machine Learning Approach for Tuberculosis Segmentation and Prediction Using Chest-X-Ray (CXR) Images	Xavier Alphonse Inbaraj, Charlyn Villavicencio, Julio Jerison Macrohon, Jyh-Horng Jeng, Jer-Guang Hsieh	2021	Applied Sciences https://doi.org/10.3390/app11199057
32	A Perceptual Encryption-Based Image Communication System for Deep Learning-Based Tuberculosis Diagnosis Using Healthcare Cloud Services	Ijaz Ahmad, Seokjoo Shin	2022	Electronics https://doi.org/10.3390/electronics11162514
33	Applications of machine learning tools for ultra-sensitive detection of lipoarabinomannan with plasmonic grating biosensors in clinical samples of tuberculosis	Yilun Huang, Charles M. Darr, Keshab Gangopadhyay, Shubhra Gangopadhyay, Sangho Bok, Sounak Chakraborty	2022	PLOS ONE https://doi.org/10.1371/journal.pone.0275658
34	Artificial Intelligence Assisting the Early Detection of Active Pulmonary Tuberculosis From Chest X-Rays: A Population-Based Study	Mayidili Nijiati, Jie Ma, Chuling Hu, Abudouresuli Tuersun, Abudoukeyoumujiang Abulizi, Abudoureyimu Kelimu, Dongyu Zhang, Guanbin Li, Xiaoguang Zou	2022	Frontiers in Molecular Biosciences https://doi.org/10.3389/fmolb.2022.874475
35	Artificial Intelligence-Based Classification of Chest X-Ray Images into COVID-19 and Other Infectious Diseases	Arun Sharma, Sheeba Rani, Dinesh Gupta	2020	International Journal of Biomedical Imaging https://doi.org/10.1155/2020/8889023
36	ATBdiscrimination: An in Silico Tool for Identification of Active Tuberculosis Disease Based on Routine Blood Test and T‑SPOT.TB Detection Results	Jiangpeng Wu, Jun Bai, Wei Wang, Lili Xi, Pengyi Zhang, Jingfeng Lan, Liansheng Zhang, Shuyan Li	2019	Journal of Chemical Information and Modeling https://doi.org/10.1021/acs.jcim.9b00678
37	Automated machine learning for endemic active tuberculosis prediction from multiplex serological data	Hooman H. Rashidi, Luke T. Dang, Samer Albahra, Resmi Ravindran, Imran H. Khan	2021	Scientific Reports https://doi.org/10.1038/s41598-021-97453-7
38	Automated Tuberculosis Detection Using Pre-Trained CNN and SVM	Burcu Oltu, Selda Güney, Berna Dengiz, Muhteşem Ağıldere	2021	44th International Conference on Telecommunications and Signal Processing (TSP) 10.1109/TSP52935.2021.9522644
39	Automated identification of mycobacterium bacillus from sputum images for tuberculosis diagnosis	K. S. Mithra, W. R. Sam Emmanuel	2019	Signal, Image and Video Processing https://doi.org/10.1007/s11760-019-01509-1
40	Automated TB classification using ensemble of deep architectures	Rahul Hooda, Ajay Mittal, Sanjeev Sofat	2019	Multimedia Tools and Applications https://doi.org/10.1007/s11042-019-07984-5
41	Automatic detection of mycobacterium tuberculosis using artificial intelligence	Yan Xiong, Xiaojun Ba, Ao Hou, Kaiwen Zhang, Longsen Chen, Ting Li	2018	Journal of Thoracic Disease 10.21037/jtd.2018.01.91
42	Automatic detection of tuberculosis bacilli from microscopic sputum smear images using deep learning methods	Rani Oomman Panicker, Kaushik S. Kalmady, Jeny Rajan, M.K. Sabu	2018	Biocybernetics and Biomedical Engineering https://doi.org/10.1016/j.bbe.2018.05.007
43	Automatic detection of tuberculosis related abnormalities in Chest X-ray images using hierarchical feature extraction scheme	Tej Bahadur Chandra, Kesari Verma, Bikesh Kumar Singh, Deepak Jain, Satyabhuwan Singh Netam	2020	Expert Systems with Applications https://doi.org/10.1016/j.eswa.2020.113514
44	Automatic Classification of Pulmonary Tuberculosis and Sarcoidosis based on Random Forest	Yuanli Wu, Hong Wang, Fei Wu	2017	10th International Congress on Image and Signal Processing, BioMedical Engineering and Informatics (CISP-BMEI) 10.1109/CISP-BMEI.2017.8302280
45	Automatic Detection of Tuberculosis Bacilli in Sputum Smear Scans Based on Subgraph Classification	Mengying Hu, Yiqing Liu, Yexing Zhang, Tian Guan, Yonghong He	2020	International Conference on Medical Imaging Physics and Engineering (ICMIPE) 10.1109/ICMIPE47306.2019.9098210
46	Automatic Diagnosis of Tuberculosis Disease Based on Plasmonic ELISA and Color-based Image Classification	Kamal J. AbuHassan, Noremylia M. Bakhori, Norzila Kusnin, Umi Z. M. Azmi, Marzia H. Tania, Benjamin A. Evans, Nor A. Yusof, M. A. Hossain	2017	39th Annual International Conference of the IEEE Engineering in Medicine and Biology Society (EMBC) 10.1109/EMBC.2017.8037859
47	Automatic Tuberculosis and COVID-19 cough classification using deep learning	Madhurananda Pahar, Marisa Klopper, Byron Reeve, Rob Warren, Grant Theron, Andreas Diacon, Thomas Niesler	2022	International Conference on Electrical, Computer and Energy Technologies (ICECET) 10.1109/ICECET55527.2022.9873469
48	Automatic Tuberculosis detection in cough patterns using NLP-style cough embeddings	Madhurananda Pahar, Grant Theron, Thomas Niesler	2022	International Conference on Engineering and Emerging Technologies (ICEET) 10.1109/ICEET56468.2022.10007261
49	Automatic cough classification for tuberculosis screening in a real-world environment	Madhurananda Pahar, Marisa Klopper, Byron Reeve, Rob Warren, Grant Theron, Thomas Niesler	2021	Physiological Measurement https://doi.org/10.1088/1361-6579/ac2fb8
50	Automatic Detection of Tuberculosis Using Deep Learning Methods	Manoj Raju, Arun Aswath, Amrit Kadam, Venkatesh Pagidimarri	2018	Advances in Analytics and Applications https://doi.org/10.1007/978-981-13-1208-3_11
51	Bird Mating Optimizer with Deep Learning-based Tuberculosis Detection using Chest Radiographs	K. Manivannan, S. Sathiamoorthy	2023	International Journal of Engineering Trends and Technology https://doi.org/10.14445/22315381/IJETT-V71I2P236
52	Chest X-Ray Analysis of Tuberculosis by Convolutional Neural Networks with Affine Transforms	Tawansongsang Karnkawinpong, Yachai Limpiyakorn	2018	2nd International Conference on Computer Science and Artificial Intelligence https://doi.org/10.1145/3297156.3297251
53	Chest X-ray Bone Suppression for Improving Classification of Tuberculosis-Consistent Findings	Sivaramakrishnan Rajaraman, Ghada Zamzmi, Les Folio, Philip Alderson, Sameer Antani	2021	Diagnostics https://doi.org/10.3390/diagnostics11050840
54	Chest X‑ray Classification Using Deep Learning for Automated COVID‑19 Screening	Ankita Shelke, Madhura Inamdar, Vruddhi Shah, Amanshu Tiwari, Aafiya Hussain, Talha Chafekar, Ninad Mehendale	2021	SN Computer Science https://doi.org/10.1007/s42979-021-00695-5
55	Classification of pulmonary tuberculosis lesion with convolutional neural networks	T. Karnkawinpong, Y. Limpiyakorn	2018	11th International Conference on Computer and Electrical Engineering 10.1088/1742-6596/1195/1/012007
56	Clinical assistant decision‑making model of tuberculosis based on electronic health records	Mengying Wang, Cuixia Lee, Zhenhao Wei, Hong Ji, Yingyun Yang, Cheng Yang	2023	BioData Mining https://doi.org/10.1186/s13040-023-00328-y
57	Clustering and Classification of a Qualitative Colorimetric Test	Marzia Hoque Tania, Khin T. Lwin, Antesar M. Shabut, M.A. Hossain	2019	International Conference on Computing, Electronics & Communications Engineering (iCCECE) 10.1109/iCCECOME.2018.8658480
58	Combining metabolome and clinical indicators with machine learning provides some promising diagnostic markers to precisely detect smear‑positive/negative pulmonary tuberculosis	Xin Hu, Jie Wang, Yingjiao Ju, Xiuli Zhang, Wushou’er Qimanguli, Cuidan Li, Liya Yue, Bahetibieke Tuohetaerbaike, Ying Li, Hao Wen, Wenbao Zhang, Changbin Chen, Yefeng Yang, Jing Wang, Fei Chen	2022	BMC Infectious Diseases https://doi.org/10.1186/s12879-022-07694-8
59	Compact Single Hidden Layer Feedforward Network for Mycobacterium Tuberculosis Detection	M. K. Osman, Mohd Halim Mohd Noor, M. Y. Mashor, H. Jaafar	2011	IEEE International Conference on Control System, Computing and Engineering 10.1109/ICCSCE.2011.6190565
60	Comparative Study for Tuberculosis Detection by Using Deep Learning	Büşra Kübra Karaca, Selda Güney, Berna Dengiz, Muhteşem Ağıldere	2021	44th International Conference on Telecommunications and Signal Processing (TSP) 10.1109/TSP52935.2021.9522634
61	Comparison of common machine learning models for classification of tuberculosis using transcriptional biomarkers from integrated datasets	Carly A. Bobak, Alexander J. Titus, Jane E. Hill	2019	Applied Soft Computing Journal https://doi.org/10.1016/j.asoc.2018.10.005
62	Comprehensive Computer-Aided Decision Support Framework to Diagnose Tuberculosis From Chest X-Ray Images: Data Mining Study	Muhammad Owais, Muhammad Arsalan, Tahir Mahmood, Yu Hwan Kim, Kang Ryoung Park	2020	JMIR Medical Informatics 10.2196/21790
63	Computer-Aided Diagnosis for Tuberculosis Classification with Water Strider Optimization Algorithm	José Escorcia-Gutierrez, Roosvel Soto-Diaz, Natasha Madera, Carlos Soto, Francisco Burgos-Florez, Alexander Rodríguez, Romany F. Mansour	2023	Computer Systems Science and Engineering https://doi.org/10.32604/csse.2023.035253
64	Computer‑aided diagnostic for classifying chest X‑ray images using deep ensemble learning	Lara Visuña, Dandi Yang, Javier Garcia‑Blas, Jesus Carretero	2022	BMC Medical Imaging https://doi.org/10.1186/s12880-022-00904-4
65	Computer-Aided System for the Detection of Multicategory Pulmonary Tuberculosis in Radiographs	Yilin Xie, Zhuoyue Wu, Xin Han, Hongyu Wang, Yifan Wu, Lei Cui, Jun Feng, Zhaohui Zhu, Zhongyuanlong Chen	2020	Journal of Healthcare Engineering https://doi.org/10.1155/2020/9205082
66	Convolution Neural Network With Coordinate Attention for the Automatic Detection of Pulmonary Tuberculosis Images on Chest X-Rays	Tianhao Xu, Zhenming Yuan	2022	IEEE Access 10.1109/ACCESS.2022.3199419
67	Deep features to detect pulmonary abnormalities in chest X-rays due to infectious diseaseX: Covid-19, pneumonia, and tuberculosis	Md. Kawsher Mahbub, Milon Biswas, Loveleen Gaur, Fayadh Alenezi, KC Santosh	2022	Information Sciences https://doi.org/10.1016/j.ins.2022.01.062
68	Deep Learning Algorithms with Demographic Information Help to Detect Tuberculosis in Chest Radiographs in AnnualWorkers’ Health Examination Data	Seok-Jae Heo, Yangwook Kim, Sehyun Yun, Sung-Shil Lim, Jihyun Kim, Chung-Mo Nam, Eun-Cheol Park, Inkyung Jung, Jin-Ha Yoon	2019	International Journal of Environmental Research and Public Health https://doi.org/10.3390/ijerph16020250
69	Deep learning based CT images automatic analysis model for active/non-active pulmonary tuberculosis differential diagnosis	Mayidili Nijiati, Renbing Zhou, Miriguli Damaola, Chuling Hu, Li Li, Baoxin Qian, Abudukeyoumujiang Abulizi, Aihemaitijiang Kaisaier, Chao Cai, Hongjun Li, Xiaoguang Zou	2022	Frontiers in Molecular Biosciences https://doi.org/10.3389/fmolb.2022.1086047
70	Deep Learning Detection of Active Pulmonary Tuberculosis at Chest Radiography Matched the Clinical Performance of Radiologists	Sahar Kazemzadeh, Jin Yu, Shahar Jamshy, Rory Pilgrim, Zaid Nabulsi, Christina Chen, Neeral Beladia, Charles Lau, Scott Mayer McKinney, Thad Hughes, Atilla P. Kiraly, Sreenivasa Raju Kalidindi, Monde Muyoyeta, Jameson Malemela, Ting Shih, Greg S. Corrado, Lily Peng, Katherine Chou, Po-Hsuan Cameron Chen, Yun Liu, Krish Eswaran, Daniel Tse, Shravya Shetty, Shruthi Prabhakara	2023	Radiology https://doi.org/10.1148/radiol.212213
71	Deep learning-based automatic detection of tuberculosis disease in chest X-ray images	Eman Showkatian, Mohammad Salehi, Hamed Ghaffari,Reza Reiazi,Nahid Sadighi	2022	Polish Journal of Radiology https://doi.org/10.5114/pjr.2022.113435
72	Deep learning-based pulmonary tuberculosis automated detection on chest radiography: large-scale independent testing	Wen Zhou, Guanxun Cheng, Ziqi Zhang, Litong Zhu, Stefan Jaeger, Fleming Y. M. Lure, Lin Guo	2022	Quantitative Imaging in Medicine and Surgery https://dx.doi.org/10.21037/qims-21-676
73	Deep pre-trained networks as a feature extractor with XGBoost to detect tuberculosis from chest X-ray	Muhammad Rahman, Yongzhong Cao, Xiaobing Sun, Bin Li, Yameng Hao	2021	Computers and Electrical Engineering https://doi.org/10.1016/j.compeleceng.2021.107252
74	Deep Feature Learning from a Hospital-Scale Chest X-ray Dataset with Application to TB Detection on a Small-Scale Dataset	Ophir Gozes, Hayit Greenspan	2019	41st Annual International Conference of the IEEE Engineering in Medicine and Biology Society (EMBC) 10.1109/EMBC.2019.8856729
75	Deep Learning Models for Tuberculosis Detection from Chest X-ray Images	Quang H. Nguyen, Binh P. Nguyen, Son D. Dao, Balagopal Unnikrishnan, Rajan Dhingra, Savitha Rani Ravichandran, Sravani Satpathy, Palaparthi Nirmal Raja, Matthew C. H. Chua	2019	26th International Conference on Telecommunications (ICT) 10.1109/ICT.2019.8798798
76	Deep Transfer Learning approach for Classification of Chest Infections in Radiographic X-Ray Images	Manzoor Mohammad, Manyam Rajasekhar Reddy	2022	Second International Conference on Computer Science, Engineering and Applications (ICCSEA) 10.1109/ICCSEA54677.2022.9936426
77	Deep and Hybrid Learning Technique for Early Detection of Tuberculosis Based on X-ray Images Using Feature Fusion	Suliman Mohamed Fati, Ebrahim Mohammed Senan, Narmine ElHakim	2022	Applied Sciences https://doi.org/10.3390/app12147092
78	Deep-learning: A Potential Method for Tuberculosis Detection using Chest Radiography	Rahul Hooda, Sanjeev Sofat, Simranpreet Kaur, Ajay Mittal, Fabrice Meriaudeau	2017	IEEE International Conference on Signal and Image Processing Applications (ICSIPA) 10.1109/ICSIPA.2017.8120663
79	Deep Learning at Chest Radiography: Automated Classification of Pulmonary Tuberculosis by Using Convolutional Neural Networks	Paras Lakhani, Baskaran Sundaram	2017	Radiology https://doi.org/10.1148/radiol.2017162326
80	Deep learning–based automated detection algorithm for active pulmonary tuberculosis on chest radiographs: diagnostic performance in systematic screening of asymptomatic individuals	Jong Hyuk Lee, Sunggyun Park, Eui Jin Hwang, Jin Mo Goo, Woo Young Lee, Sangho Lee, Hyungjin Kim, Jason R. Andrews, Chang Min Park	2021	European Radiology https://doi.org/10.1007/s00330-020-07219-4
81	DeepLungNet: An Effective DL-Based Approach for Lung Disease Classification Using CRIs	Naeem Ullah, Mehrez Marzougui, Ijaz Ahmad, Samia Allaoua Chelloug	2023	Electronics https://doi.org/10.3390/electronics12081860
82	Deep neural network model with Bayesian optimization for tuberculosis detection from X‑Ray images	Murat Uçar	2023	Multimedia Tools and Applications https://doi.org/10.1007/s11042-023-15212-4
83	Densely connected convolutional networks-based COVID-19 screening model	Dilbag Singh, Vijay Kumar, Manjit Kaur	2021	Applied Intelligence https://doi.org/10.1007/s10489-020-02149-6
84	Detecting Tuberculosis from Vietnamese X-Ray Imaging Using Transfer Learning Approach	Ha Manh Toan, Lam Thanh Hien, Ngo Duc Vinh, Do Nang Toan	2023	Computers, Materials & Continua https://doi.org/10.32604/cmc.2023.033429
85	Detection of pulmonary tuberculosis from chest X-Ray images using multimodal ensemble method	Jimmy, Tjeng Wawan Cenggoro, Bens Pardamean, Juliana Gozali, Denny Tanumihardja	2022	Communications in Mathematical Biology and Neuroscience https://doi.org/10.28919/cmbn/7776
86	Detection of tuberculosis from chest X-ray images: Boosting the performance with vision transformer and transfer learning	Linh T. Duong, Nhi H. Le, Toan B. Tran, Vuong M. Ngo, Phuong T. Nguyen	2021	Expert Systems With Applications https://doi.org/10.1016/j.eswa.2021.115519
87	Detection of various lung diseases including COVID-19 using extreme learning machine algorithm based on the features extracted from a lightweight CNN architecture	Md. Nahiduzzaman, Md Omaer Faruq Goni, Md. Robiul Islam, Abu Sayeed, Md. Shamim Anower, Mominul Ahsan, Julfikar Haider, Marcin Kowalski	2023	https:// Biocybernetics and Biomedical Engineering doi.org/10.1016/j.bbe.2023.06.003
88	Detection of Mycobacterium Tuberculosis Using Residual Neural Network	Agung W. Setiawan, Muhammad I. Rusydi	2022	International Seminar on Intelligent Technology and Its Applications (ISITIA) 10.1109/ISITIA56226.2022.9855300
89	Detection of Tuberculosis Bacilli Using Deep Learning	Manish Tiwari, Mamta Patankar, Vijayshri Chaurasia, Madhu Shandilya, Ana Kumar, Anjali Potnis	2023	1st International Conference on Innovations in High Speed Communication and Signal Processing (IHCSP) 10.1109/IHCSP56702.2023.10127220
90	Detection of Tuberculosis in Radiographs using Deep Learning-based Ensemble Methods	Mahisha Patel, Amitabh Das, Vineet Kumar Pant, Jayasurya M	2021	2021 Smart Technologies, Communication and Robotics (STCR) 10.1109/STCR51658.2021.9588936
91	Detection of Pulmonary Tuberculosis Manifestation in Chest X-Rays Using Different Convolutional Neural Network (CNN) Models	Syeda Shaizadi Meraj, Razali Yaakob, Azreen Azman, Siti Nurulain Mohd Rum, Azree Shahrel Ahmad Nazri, Nor Fadhlina Zakaria	2019	International Journal of Engineering and Advanced Technology 10.35940/ijeat.A2632.109119
92	Development and validation of a 3D‑convolutional neural network model based on chest CT for differentiating active pulmonary tuberculosis from community‑acquired pneumonia	Dong Han, Yibing Chen, Xuechao Li, Wen Li, Xirong Zhang, Taiping He, Yong Yu, Yuequn Dou, Haifeng Duan, Nan Yu	2022	La radiologia medica https://doi.org/10.1007/s11547-022-01580-8
93	Development and Validation of a Deep Learning–based Automatic Detection Algorithm for Active Pulmonary Tuberculosis on Chest Radiographs	Eui Jin Hwang, Sunggyun Park, Kwang-Nam Jin, Jung Im Kim, So Young Choi, Jong Hyuk Lee, Jin Mo Goo, Jaehong Aum, Jae-Joon Yim, Chang Min Park	2018	Clinical Infectious Diseases https://doi.org/10.1093/cid/ciy967
94	Diagnosing tuberculosis using graph neural network	Hang Nguyen, Nam Tran, Bac Le	2022	14th International Conference on Knowledge and Systems Engineering (KSE) 10.1109/KSE56063.2022.9953751
95	Diagnosis of Active Pulmonary Tuberculosis and Community Acquired Pneumonia Using Convolution Neural Network Based on Transfer Learning	Dong Han, Taiping He, Yong Yu, Youmin Guo, Yibing Chen, Haifeng Duan, Nan Yu	2022	Academic Radiology https://doi.org/10.1016/j.acra.2021.12.025
96	Differentiating Between COVID-19 and Tuberculosis Using Machine Learning and Natural Language Processing	Moanda Diana Pholo, Yskandar Hamam, Abdel Baset Khalaf, Chunling Du	2022	Revue d'Intelligence Artificielle https://doi.org/10.18280/ria.360216
97	Distinguishing nontuberculous mycobacterial lung disease and Mycobacterium tuberculosis lung disease on X‑ray images using deep transfer learning	Minwoo Park, Youjin Lee, Sangil Kim, Young‑Jin Kim, Shin Young Kim, Yeongsic Kim, Hyun‑Min Kim	2023	BMC Infectious Diseases https://doi.org/10.1186/s12879-023-07996-5
98	Drug-Resistant Tuberculosis Treatment Recommendation, and Multi-Class Tuberculosis Detection and Classification Using Ensemble Deep Learning-Based System	Chutinun Prasitpuriprecha, Sirima Suvarnakuta Jantama, Thanawadee Preeprem, Rapeepan Pitakaso, Thanatkij Srichok, Surajet Khonjun, Nantawatana Weerayuth, Sarayut Gonwirat, Prem Enkvetchakul, Chutchai Kaewta, Natthapong Nanthasamroeng	2022	Pharmaceuticals https://doi.org/10.3390/ph16010013
99	Efficient Deep Network Architectures for Fast Chest X-Ray Tuberculosis Screening and Visualization	F. Pasa, V. Golkov, F. Pfeiffer, D. Cremers, D. Pfeiffer	2019	Scientific Reports https://doi.org/10.1038/s41598-019-42557-4
100	Ensemble learning based automatic detection of tuberculosis in chest X-ray images using hybrid feature descriptors	Muhammad Ayaz, Furqan Shaukat, Gulistan Raja	2021	Physical and Engineering Sciences in Medicine https://doi.org/10.1007/s13246-020-00966-0
101	Ensemble Technique Coupled with Deep Transfer Learning Framework for Automatic Detection of Tuberculosis from Chest X-ray Radiographs	Evans Kotei, Ramkumar Thirunavukarasu	2022	Healthcare https://doi.org/10.3390/ healthcare10112335
102	Ensemble deep learning for tuberculosis detection	Mohd Hanafi Ahmad Hijazi, Leong Qi Yang, Rayner Alfred, Hairulnizam Mahdin, Razali Yaakob	2020	Indonesian Journal of Electrical Engineering and Computer Science http://doi.org/10.11591/ijeecs.v17.i2.pp1014-1020
103	Ensemble deep learning for tuberculosis detection using chest X-Ray and canny edge detected images	Stefanus Kieu Tao Hwa, Mohd Hanafi Ahmad Hijazi, Abdullah Bade, Razali Yaakob, Mohammad Saffree Jeffree	2019	IAES International Journal of Artificial Intelligence http://doi.org/10.11591/ijai.v8.i4.pp429-435
104	Ensembling of Efficient Deep Convolutional Networks and Machine Learning Algorithms for Resource Effective Detection of Tuberculosis Using Thoracic (Chest) Radiography	Rajat Mehrrotraa, M. A. Ansari, Rajeev Agrawal, Pragati Tripathi, Md Belal Bin Heyat, Mohammed Al-Sarem, Abdullah Yahya Mohammed Muaad, Wamda Abdelrahman Elhag Nagmeldin, Abdelzahir Abdelmaboud, Faisal Saeed	2022	IEEE Access 10.1109/ACCESS.2022.3194152
105	eRx – A technological advance to speed-up TB diagnostics	Marlon F. Alcantara, Yu Cao, Benyuan Liu, Chang Liu, Ning Zhang, Pengfei Zhang, Terry Griffin, Walter H. Curioso, Cesar Ugarte-Gil, Maria J. Brunette	2020	Smart Health https://doi.org/10.1016/j.smhl.2020.100117
106	eRxNet: A Pipeline of Convolutional Neural Networks for Tuberculosis Screening	Terence Griffin, Qilei Chen, Xinzi Sun, Dechun Wang, Maria J. Brunette, Yu Cao, Benyuan Liu	2021	Third International Conference on Transdisciplinary AI (TransAI) 10.1109/TransAI51903.2021.00017
107	Evaluating the performance of multilayer perceptron algorithm for tuberculosis disease Raman data	Rahat Ullah, Saranjam Khan, Zahra Ali, Hina Ali, Adnan Ahmad, Iftikhar Ahmed	2022	Photodiagnosis and Photodynamic Therapy https://doi.org/10.1016/j.pdpdt.2022.102924
108	Exhaled human breath analysis in active pulmonary tuberculosis diagnostics by comprehensive gas chromatography-mass spectrometry and chemometric techniques	Marco Beccaria, Carly Bobak, Boitumelo Maitshotlo, Theodore R Mellors, Giorgia Purcaro, Flavio A Franchina, Christiaan A Rees, Mavra Nasir, Andrew Black, Jane E Hill	2019	Journal of Breath Research https://doi.org/10.1088/1752-7163/aae80e
109	Explainable Residual Network for Tuberculosis Classification in the IoT Era	Zubaida Sa’Id Ameen, Auwalu Saleh Mubarak, Chadi Altrjman, Sinem Alturjman, R. A. Abdulkadir	2022	International Conference on Forthcoming Networks and Sustainability in AIoT Era (FoNeS-AIoT) 10.1109/FoNeS-AIoT54873.2021.00012
110	Explanatory classification of CXR images into COVID-19, Pneumonia and Tuberculosis using deep learning and XAI	Mohan Bhandari, Tej Bahadur Shahi, Birat Siku, Arjun Neupane	2022	Computers in Biology and Medicine https://doi.org/10.1016/j.compbiomed.2022.106156
111	Exploiting Cascaded Ensemble of Features for the Detection of Tuberculosis Using Chest Radiographs	A. F. M. Saif, Tamjid Imtiaz, Celia Shahnaz, Wei-Ping Zhu, M. Omair Ahmad	2021	IEEE Access 10.1109/ACCESS.2021.3102077
112	Extreme Learning Machine based Differentiation of Pulmonary Tuberculosis in Chest Radiographs using Integrated Local Feature Descriptors	Satyavratan Govindarajan, Ramakrishnan Swaminathan	2021	Computer Methods and Programs in Biomedicine https://doi.org/10.1016/j.cmpb.2021.106058
113	Histogram Matched Chest X-Rays Based Tuberculosis Detection Using CNN	Joe Louis Paul Ignatius, Sasirekha Selvakumar, Kavin Gabriel Joe Louis Paul, Aadhithya B. Kailash, S. Keertivaas, S. A. J. Akarvin Raja Prajan	2023	Computer Systems Science and Engineering https://doi.org/10.32604/csse.2023.025195
114	Hybrid RID Network for Efficient Diagnosis of Tuberculosis from Chest X-rays	Rabia Rashid, Sajid Gul Khawaja, Muhammad Usman Akram, Asad Mansoor Khan	2018	9th Cairo International Biomedical Engineering Conference (CIBEC) 10.1109/CIBEC.2018.8641816
115	IEViT: An enhanced vision transformer architecture for chest X-ray image classification	Gabriel Iluebe Okolo, Stamos Katsigiannis, Naeem Ramzan	2022	Computer Methods and Programs in Biomedicine https://doi.org/10.1016/j.cmpb.2022.107141
116	Image Enhancement for Tuberculosis Detection Using Deep Learning	Khairul Munadi, Kahlil Muchtar, Novi Maulina, Biswajeet Pradhan	2020	IEEE Access 10.1109/ACCESS.2020.3041867
117	Impact of Transfer Learning on Chest X-Ray (CXR) Images for Tuberculosis Classification	Syeda Zainab Yousuf Zaidi, Amina Jameel, Muhammad Usman Akram	2021	International Conference on Robotics and Automation in Industry (ICRAI) 10.1109/ICRAI54018.2021.9651373
118	Improving tuberculosis diagnostics using deep learning and mobile health technologies among resource-poor communities in Perú	Marlon F. Alcantara, Yu Cao, Chang Liu, Benyuan Liu, Maria Brunette, Ning Zhang, Tong Sun, Peifeng Zhang, Qilei Chen, Ying Li, Cesar Morocho Albarracin, Jesus Peinado, Epifanio Sanchez Garavito, Leonid Lecca Garcia, Walter H. Curioso	2017	Smart Health http://dx.doi.org/10.1016/j.smhl.2017.04.003
119	Integrating exosomal microRNAs and electronic health data improved tuberculosis diagnosis	Xuejiao Hu, Shun Liao, Hao Bai, Lijuan Wu, Minjin Wang, Qian Wu, Juan Zhou, Lin Jiao, Xuerong Chen, Yanhong Zhou, Xiaojun Lu, Binwu Ying, Zhaolei Zhang, Weimin Li	2019	EBioMedicine https://doi.org/10.1016/j.ebiom.2019.01.023
120	Learning Transformations for Automated Classification of Manifestation of Tuberculosis using Convolutional Neural Network	Asmaa Abbas, Mohammed M. Abdelsamea	2019	13th International Conference on Computer Engineering and Systems (ICCES) 10.1109/ICCES.2018.8639200
121	Lung Diseases Detection Using Various Deep Learning Algorithms	M. Jasmine Pemeena Priyadarsini, Ketan kotecha, G. K. Rajini, K. Hariharan, K. Utkarsh Raj, K. Bhargav Ram, V. Indragandhi, V. Subramaniyaswamy, Sharnil Pandya	2023	Journal of Healthcare Engineering https://doi.org/10.1155/2023/3563696
122	LungNet22: A Fine-Tuned Model for Multiclass Classification and Prediction of Lung Disease Using X-ray Images	M. Javed Mehedi Shamrat, Sami Azam, Asif Karim, Rakibul Islam, Zarrin Tasnim, Pronab Ghosh, Friso De Boer	2022	Journal of Personalized Medicine https://doi.org/10.3390/jpm12050680
123	Machine learning analysis of SERS fingerprinting for the rapid determination of Mycobacterium tuberculosis infection and drug resistance	Liang Wang, Xue-Di Zhang, Jia-Wei Tang, Zhang-Wen Ma, Muhammad Usman, Qing-Hua Liu, Chang-Yu Wu, Fen Li, Zuo-Bin Zhu, Bing Gu	2022	Computational and Structural Biotechnology Journal https://doi.org/10.1016/j.csbj.2022.09.031
124	Machine Learning-Based Differentiation of Nontuberculous Mycobacteria Lung Disease and Pulmonary Tuberculosis Using CT Images	Zhiheng Xing, Wenlong Ding, Shuo Zhang, Lingshan Zhong, Li Wang, Jigang Wang, Kai Wang, Yi Xie, Xinqian Zhao, Nan Li, Zhaoxiang Ye	2020	BioMed Research International https://doi.org/10.1155/2020/6287545
125	Mitigating Domain Shift in AI-Based TB Screening With Unsupervised Domain Adaptation	Nishanjan Ravin, Sourajit Saha, Alan Schweitzer, Ameena Elahi, Farouk Dako, Daniel Mollura, David Chapman	2022	IEEE Access 10.1109/ACCESS.2022.3168680
126	Multiclass Deep Model for Diagnosis of COVID-19 using Chest X-ray	Harsha Veena R N, Arabu Naga Sreeja, Kanjula Harshith Reddy, Vasireddy Hasmitha, Lavanya R	2022	6th International Conference on Trends in Electronics and Informatics (ICOEI) 10.1109/ICOEI53556.2022.9777107
127	NanoChest-Net: A Simple Convolutional Network for Radiological Studies Classification	Juan Eduardo Luján-García, Yenny Villuendas-Rey, Itzamá López-Yáñez, Oscar Camacho-Nieto, Cornelio Yáñez-Márquez	2021	Diagnostics https://doi.org/10.3390/diagnostics11050775
128	Nanomaterial-Based Sensor Array Signal Processing and Tuberculosis Classification Using Machine Learning	Chenxi Liu, Israel Cohen, Rotem Vishinkin, Hossam Haick	2023	Journal of Low Power Electronics and Applications https://doi.org/10.3390/jlpea13020039
129	On-Field Test of Tuberculosis Diagnosis through Exhaled Breath Analysis with a Gas Sensor Array	Yolande Christelle Ketchanji Mougang, Laurent-Mireille Endale Mangamba, Rosamaria Capuano, Fausto Ciccacci, Alexandro Catini, Roberto Paolesse, Hugo Bertrand Mbatchou Ngahane, Leonardo Palombi, Corrado Di Natale	2023	Biosensors https://doi.org/10.3390/bios13050570
130	Online Sequential Extreme Learning Machine for Classification of Mycobacterium tuberculosis in Ziehl-Neelsen Stained Tissue	Muhammad Khusairi Osman, Mohd Yusoff Mashor, Hasnan Jaafar	2012	International Conference on Biomedical Engineering (ICoBE) 10.1109/ICoBE.2012.6178971
131	Prediction of tuberculosis using an automated machine learning platform for models trained on synthetic data	Hooman H. Rashidi, Imran H. Khan, Luke T. Dang, Samer Albahra, Ujjwal Ratan, Nihir Chadderwala, Wilson To, Prathima Srinivas, Jeffery Wajda, Nam K. Tran	2022	Journal of Pathology Informatics http://dx.doi.org/10.4103/jpi.jpi_75_21
132	Pre-trained convolutional neural networks as feature extractors for tuberculosis detection	U.K. Lopes, J.F. Valiati	2017	Computers in Biology and Medicine http://dx.doi.org/10.1016/j.compbiomed.2017.08.001
133	Proposing a novel multi‑instance learning model for tuberculosis recognition from chest X‑ray images based on CNNs, complex networks and stacked ensemble	Toktam Khatibi, Ali Shahsavari, Ali Farahani	2021	Physical and Engineering Sciences in Medicine https://doi.org/10.1007/s13246-021-00980-w
134	Rethinking Computer-aided Tuberculosis Diagnosis	Yun Liu, Yu-Huan Wu, Yunfeng Ban, Huifang Wang, Ming-Ming Cheng	2020	IEEE/CVF Conference on Computer Vision and Pattern Recognition (CVPR) 10.1109/CVPR42600.2020.00272
135	Screening of Long Non-coding RNAs Biomarkers for the Diagnosis of Tuberculosis and Preliminary Construction of a Clinical Diagnosis Model	Juli Chen, Lijuan Wu, Yanghua Lv, Tangyuheng Liu, Weihua Guo, Jiajia Song, Xuejiao Hu, Jing Li	2022	Frontiers in Microbiology https://doi.org/10.3389/fmicb.2022.774663
136	Screening TB Using Deep Transfer Learning	Chaiyasit Pattanasuwan, Prabhas Chongstitvatana	2022	25th International Computer Science and Engineering Conference (ICSEC) 10.1109/ICSEC53205.2021.9684617
137	Self-evolving vision transformer for chest X-ray diagnosis through knowledge distillation	Sangjoon Park, Gwanghyun Kim, Yujin Oh, Joon Beom Seo, Sang Min Lee, Jin Hwan Kim, Sungjun Moon, Jae-Kwang Lim, Chang Min Park, Jong Chul Ye	2022	Nature Communications https://doi.org/10.1038/s41467-022-31514-x
138	Severity detection and infection level identification of tuberculosis using deep learning	R. S. Chithra, P. Jagatheeswari	2020	International Journal of Imaging Systems and Technology https://doi.org/10.1002/ima.22427
139	Smart Devices for Self-Diagnosing of Lung Condition Based on Body Temperature and Fingernail Color	Rizal Maulana, Dadang Kurniawan, Mochammad Hannats Hanafi Ichsan	2020	2nd World Symposium on Artificial Intelligence 10.1109/WSAI49636.2020.9143283
140	Solitary solid pulmonary nodules: a CT-based deep learning nomogram helps differentiate tuberculosis granulomas from lung adenocarcinomas	Bao Feng, XiangMeng Chen, YeHang Chen, SenLiang Lu, KunFeng Liu, KunWei Li, ZhuangSheng Liu, YiXiu Hao, Zhi Li, ZhiBin Zhu, Nan Yao, GuangYuan Liang, JiaYu Zhang, WanSheng Long, XueGuo Liu	2020	European Radiology https://doi.org/10.1007/s00330-020-07024-z
141	Stochastic Learning-Based Artificial Neural Network Model for an Automatic Tuberculosis Detection System Using Chest X-Ray Images	Shabana Urooj, S. Suchitra, Lalitha Krishnasamy, Neelam Sharma, Nitish Pathak	2022	IEEE Access 10.1109/ACCESS.2022.3208882
142	TB-Net: A Tailored, Self-Attention Deep Convolutional Neural Network Design for Detection of Tuberculosis Cases From Chest X-Ray Images	Alexander Wong, James Ren Hou Lee, Hadi Rahmat Khah, Ali Sabri, Amer Alaref, Haiyue Liu	2022	Frontiers in Artificial Intelligence https://doi.org/10.3389/frai.2022.827299
143	Towards Automated Tuberculosis detection using Deep Learning	Sonaal Kant, Muktabh Mayank Srivastava	2018	IEEE Symposium Series on Computational Intelligence (SSCI) 10.1109/SSCI.2018.8628800
144	Tuberculosis detection in chest radiograph using convolutional neural network architecture and explainable artificial intelligence	Saad I. Nafisah, Ghulam Muhammad	2022	Neural Computing and Applications https://doi.org/10.1007/s00521-022-07258-6
145	Tuberculosis Detection based on Chest X-Rays using Ensemble Method with CNN Feature Extraction	Afifah Rofi Laeli, Zuherman Rustam, Jacub Pandelaki	2022	International Conference on Decision Aid Sciences and Application (DASA) 10.1109/DASA53625.2021.9682237
146	Tuberculosis Detection Based on Multiple Model Ensemble in Chest X-ray Image	An-Chao Tsai, Zhe-Guang Zhou, Yang-Yen Ou, I Jhing-Fa Wang	2023	10th International Conference on Orange Technology (ICOT) 10.1109/ICOT56925.2022.10008144
147	Tuberculosis Detection in Chest Radiography A Combined Approach of Local Binary Pattern Features and Monarch Butterfly Optimization Algorithm	Afonso U. Fonseca, Bruno M. Rocha, Emília A. Nogueira, Gabriel S. Vieira, Deborah S. A. Fernandes, Júnio C. Lima, Júlio C. Ferreira, Fabrizzio Soares	2022	IEEE 46th Annual Computers, Software, and Applications Conference (COMPSAC) 10.1109/COMPSAC54236.2022.00223
148	Tuberculosis Diagnosis using Deep Transferred EfficientNet	Chenxi Huang, Wei Wang, Xin Zhang, Shui-Hua Wang, Yu-Dong Zhang	2022	IEEE/ACM Transactions on Computational Biology and Bioinformatics 10.1109/TCBB.2022.3199572
149	Tuberculosis detection using deep learning and contrast-enhanced canny edge detected X-Ray images	Stefanus Kieu Tao Hwa, Abdullah Bade, Mohd Hanafi Ahmad Hijazi, Mohammad Saffree Jeffree	2020	IAES International Journal of Artificial Intelligence http://doi.org/10.11591/ijai.v9.i4.pp713-720
150	Two‑stage classification of tuberculosis culture diagnosis using convolutional neural network with transfer learning	Ray-I Chang, Yu-Hsuan Chiu, Jeng-Wei Lin	2020	The Journal of Supercomputing https://doi.org/10.1007/s11227-020-03152-x
151	Uncertainty Assisted Robust Tuberculosis Identification With Bayesian Convolutional Neural Networks	Zain Ul Abideen, Mubeen Ghafoor, Kamran Munir, Madeeha Saqib, Ata Ullah, Tehseen Zia, Syed Ali Tariq, Ghufran Ahmed, Asma Zahra	2020	IEEE Access 10.1109/ACCESS.2020.2970023
152	Unsupervised contrastive unpaired image generation approach for improving tuberculosis screening using chest X-ray images	Daniel I. Morís, Joaquim de Moura, Jorge Novo, Marcos Ortega	2022	Pattern Recognition Letters https://doi.org/10.1016/j.patrec.2022.10.026

## Sheet: Full Characteristics
Reference	Publication Title	Authors	Published Year	Journal/ Proceeding	Objectives	Findings	Dataset Characteristics	Reference Standard	Single/Multimodal	Type of Data	AI Applied	Transfer Learning	Evaluation Technique	Performance Metrics	Best Performance Results	Comparison w/ other studies	Outcome Type (App/ Model/ Evaluation)	Google Scholar Citations	Funding/ Sponsor
1	3D-CNN in Drug Resistance Detection and Tuberculosis Classification	Joao Figueira Silva, Jorge Miguel Silva, Eduardo Pinho, Carlos Costa	2017	Working Notes of CLEF 2017 - Conference and Labs of the Evaluation Forum, Dublin, Ireland, September 11-14, 2017, Edited by: Linda Cappellato, Nicola Ferro, Lorraine Goeuriot, Thomas Mandl https://ceur-ws.org/Vol-1866/paper_151.pdf	1) to assess the probability of a tuberculosis (TB) patient having a resistant form of tuberculosis based on the analysis of a chest CT scan, 2) to classify the TB type from five possible types of TB.	The test results of the proposed 3D-CNN for both subtasks were low (46.5% accuracy, AUC of 0.46 for Task 1 and 24% accuracy, Cohen's Kappa of 0.022 for Task 2, respectively).	Computed Tomography (CT) Scan from ImageCLEFtuberculosis 2017 Task 1 (Drug resistant): Train 230, Test 214 Task 2 (TB classification): Train 500, Test 300	Unclear/ not described	Single	CT - Radiographic	Custom 3D-CNN with seven convolutional layers and two fully connected layers	No	Train-Test 80/20	Accuracy, AUC, Cohen's Kappa	Task 1: Accuracy 46.48%, AUC 45.96% Task 2: 0.2400, Cohen's Kappa 0.0222	No	Model	3	ERDF - European Regional Development Fund through the Operational Programme for Competitiveness and Internationalisation - COMPETE 2020 Programme, and by National Funds through the FCT Fundacao para a Ciencia e a Tecnologia. Joao Figueira Silva is funded by the research grant of PTDC/EEI-ESS/6815/2014 project and Jorge Miguel Silva is funded by the research grant of CMUP-ERI/ICT/0028/2014-SCREEN-…
2	A Comprehensive Analysis of Deep Learning‑Based Approaches for Prediction and Prognosis of Infectious Diseases	Kavita Thakur, Manjot Kaur, Yogesh Kumar	2023	Archives of Computational Methods in Engineering https://doi.org/10.1007/s11831-023-09952-7	To detect and classify multiple infectious diseases using deep learning models.	Artificial intelligence based deep learning techniques have shown great potential by detecting and diagnosing infectious diseases. With the increasing availability of medical imaging data and the development of deep learning algorithms, the accuracy and efficiency of disease detection have significantly improved.	29,252 CXR and sputum (TB) images of - COVID-19 3616 Middle East Respiratory Syndrome (MERS) 540 Pneumonia 3875 normal 10200 Severe Acute Respiratory Syndrome (SARS) 1134 tuberculosis 2530 viral pneumonia 1345 lung opacity 6012	Unclear/ not described	Single	CXR - Radiographic Sputum - Radiographic	EfficientNetB0, EfficientNetB1, EfficientNetB2, EfficientNetB3, NASNetLarge, DenseNet169, ResNet152V2, and InceptionResNetV2	Yes	Train-Test 75/25	Accuracy, Loss, Precision, Recall, F1-score, RMSE	Combined: InceptionResNetV2: Accuracy 88% Loss value 0.399 RMSE 0.63 Recall 0.99 TB (2530 sputum images): EfficientNet-B0: Accuracy 95.37% Loss value 0.853 RMSE 0.923 Recall 0.99	Yes, 6 other studies	Model	2	None
3	A deep learning model using chest X‑ray for identifying TB and NTM‑LD patients: a cross‑sectional study	Chia‑Jung Liu, Cheng Che Tsai, Lu‑Cheng Kuo, Po‑Chih Kuo, Meng‑Rui Lee, Jann‑Yuan Wang, Jen‑Chung Ko, Jin‑Yuan Shih, Hao‑Chien Wang, Chong‑Jen Yu	2023	Insights into Imaging https://doi.org/10.1186/s13244-023-01395-9	To evaluate whether artificial intelligence could distinguish between TB or nontuberculous mycobacterial lung disease (NTM-LD) patients by chest X-rays (CXRs) from suspects of mycobacterial lung disease.	Deep neural network (DNN) model had satisfactory performance and a higher accuracy than pulmonologists on classifying patients with presumptive mycobacterial lung diseases.	Private dataset from 2 hospitals 1500 CXRs - PTB 500 NTM-LD 500 Imitator (patients with clinical suspicion but negative mycobacterial culture) 500	Culture and Radiologist's reading	Single	CXR - Radiographic	Custom DNN with DenseNet121 as backbone model.	Yes, using MIMIC and CheXpert datasets	Internal cohort (900) - Training (660), Validation (120), Test (120) External cohort (600) - Test	AUC, Accuracy	Internal test set: AUC (TB) 0.83 External test set: AUC (TB) 0.76 Overall Accuracy 66.5% TB Accuracy 74.0%	No	Model	4	None
4	A fully automatic artificial intelligence–based CT image analysis system for accurate detection, diagnosis, and quantitative severity evaluation of pulmonary tuberculosis	Chenggong Yan, Lingfeng Wang, Jie Lin, Jun Xu, Tianjing Zhang, Jin Qi, Xiangying Li, Wei Ni, Guangyao Wu, Jianbin Huang, Yikai Xu, Henry C. Woodruff, Philippe Lambin	2022	European Radiology https://doi.org/10.1007/s00330-021-08365-z	To develop an artificial intelligence (AI)–based fully automated CT image analysis system for detection, diagnosis, and burden quantification of pulmonary TB.	The proposed end-to-end AI system based on chest CT can achieve human-level diagnostic performance for early detection and optimal clinical management of patients with pulmonary TB.	Train and Validation: Private dataset (892 CT scans to get 1921 labeled lesions) Test set - Yanling (99), Haikou (86), NIH (171) All from suspected TB patients.	Culture	Single	CT - Radiographic	Unet + Attention Branch ResNet + CenterNet + ResNet-18	Yes	Train:Validation (8:2) on Private dataset Tested on Yanling, Haikou, and NIH	Recall, Precision, F1 score, Accuracy	Yanling - Recall 100.00% Precision 92.68% F1 96.20% Acc 96.97% Haikou - Recall 94.87% Precision 94.87% F1 94.87% Acc 95.35% NIH - Recall 97.87% Precision 98.98% F1 98.42% Acc 98.25%	Yes, 3 other studies	App/ system prototype	29	This work was supported by the Natural Science Foundation of Guangdong Province, China (nos. 2017A030310102, 2018030310343, and 2020B1515020008) and Medical Scientific Research Foundation of Guangdong Province (no. A2018014); from ERC-ADG-2015 no. 694812-Hypoximmuno and ERC-2020-PoC: 957565-AUTO.DIST ERC advanced grant INCT; and from EUROSTARS (COMPACT-12053), the European Union’s Horizon 2020 re…
5	A Genetic-Neuro-Fuzzy inferential model for diagnosis of tuberculosis	Mumini Olatunji Omisore, Oluwarotimi Williams Samuel, Edafe John Atajeromavwo	2017	Applied Computing and Informatics http://dx.doi.org/10.1016/j.aci.2015.06.001	To develop a technique for intelligent diagnosis of TB using Genetic-Neuro-Fuzzy Inferential method to provide a decision support platform that can assist medical practitioners in administering accurate, timely, and cost effective diagnosis of TB.	Combination of soft computing methods can offer a more effective system of medical diagnosis with improved system accuracy.	100 patients' records (build rules) 10 patients' records (testing) Saint Francis Catholic Hospital Okpara-In-Land, Delta State, Nigeria	Unclear/ not described	Multimodal	Radiographic Physiologic Molecular/ Histologic	Fuzzy Logic, Neural Networks, Genetic Algorithm (Genetic-Neuro-Fuzzy Inferential System/ GENFIS)	No	Train (100 records), Test (10 records)	Sensitivity, Accuracy	Sensitivity 60% Accuracy 70%	Yes, 2 other studies	Model	63	None
6	A Hybrid Deep Fused Learning Approach to Segregate Infectious Diseases	Jawad Rasheed, Shtwai Alsubai	2023	Computers, Materials & Continua 10.32604/cmc.2023.031969	To propose an amalgam of image filtering, data-augmentation technique, transfer learning-based approach, and advanced deep-learning classifiers to effectively segregate COVID-19, TB, and normal cases.	The proposed diagnostic tool can be used along with practitioner findings to enhance the sensitivity and accuracy of the final decision.	Combined datasets from - COVID-19 Image Data Collection 450 NIH (MC and SZ) 394 + 406 Chest X-Ray Images repository 196	Unclear/ not described	Single	CXR - Radiographic	Generative Adversarial Network (GAN), Crimmins speckle removal filter, DenseNet121, ResNet50, Recurrent Neural Network (RNN) - Long Short-Term Memory (LSTM) and Bi-directional Long Short-Term Memory (Bi-LSTM)	Yes	Train-Test 75/25 5-fold CV	Accuracy, Precision, Recall, F1-score	Bi-LSTM Accuracy, Precision, Recall, F1-score 98.22%	Yes, 7 other studies	Model	7	None
7	A multichannel EfficientNet deep learning-based stacking ensemble approach for lung disease detection using chest X-ray images	Vinayakumar Ravi, Vasundhara Acharya, Mamoun Alazab	2022	Cluster Computing https://doi.org/10.1007/s10586-022-03664-6	To propose a multichannel deep learning approach for lung disease detection using chest X-rays.	The proposed method can be used as a tool for point-of-care diagnosis by healthcare radiologists.	Modified dataset from Liu et al. (TBX11K) 3800 Normal, 3800 TB, 800 sick not TB	Culture and Radiologist's reading	Single	CXR - Radiographic	EfficientNet-B0, EfficientNet-B1, EfficientNet-B2, Random Forest, SVM, Logistic Regression, t-SNE feature visualization	Yes	Train (5880), Test (2520)	Accuracy, Precision, Recall, F1-score	Accuracy 99% Precision 99% Recall 97% F1-score 98%	Yes, 3 other studies	Model	32	None
8	A Novel COVID-19 Diagnosis Support System Using the Stacking Approach and Transfer Learning Technique on Chest X-Ray Images	Soufiane Hamida, Oussama El Gannour, Bouchaib Cherradi, Abdelhadi Raihani, Hicham Moujahid, Hassan Ouajji	2021	Journal of Healthcare Engineering doi.org/10.1155/2021/9437538	To develop a rapid and accurate medical diagnosis support system to detect COVID-19 in chest X-ray images using a stacking approach combining transfer learning techniques and kNN algorithm for selection of the best model. TB was considered as one of four diseases in this study.	The proposed system achieves an extremely good accuracy of 99.23% exceeding many previous related studies.	Combined datasets from six different sources COVID-19 1400 Normal 2249 Viral pneumonia 3250 TB 3500	Radiologist's reading	Single	CXR - Radiographic	ResNet152V2, ResNet101V2, MobileNetV2, VGG16, VGG19 k-NN	Yes	Train-Validation-Test 80/10/10	Accuracy, Precision, Sensitivity, Specificity, Negative Predictive Value (NPV)	Stacking technique Accuracy 99.23% Loss 3.09 Precision 98.96% Sensitivity 99.34% Specificity 99.75% NPV 99.72%	Yes, 12 other studies	Model	40	None
9	A three‐methylation‐driven gene–based deep learning model for tuberculosis diagnosis in patients with and without human immunodeficiency virus co‐infection	Shaohua Xu, Huicheng Yuan	2022	Microbiology and Immunology https://doi.org/10.1111/1348-0421.12983	To identify three methylation-driven genes (MDGs) among patients with human immunodeficiency virus (HIV) monoinfection and those with HIV/TB co-infection using the R package MethylMix. 2) To develop a deep learning model by screening these three MDGs, which distinguished HIV/TB co-infection from HIV monoinfection.	The proposed deep learning model accurately classified TB and other respiratory disorders.	Total 1232 differentially expressed genes (DEGs) Train: mRNA expression dataset (GSE50834) Validation: GSE162164, GSE107104 Test: GSE19435, GSE42825, GSE42826	Culture	Single	Molecular	Custom DNN Naïve Bayes, Random Forest, Generalized Boosting Machines, Logistic Regression, Support Vector Machine	No	Train-Validation-Test	Sensitivity, Specificity, Accuracy, AUC	GSE19435 Sensitivity 100%, Specificity 91.7%, Accuracy 94.7%, AUC 96.4% GSE42825 Sensitivity 75%, Specificity 91.3%, Accuracy 87.1%, AUC 85.9% GSE42826 Sensitivity 90.9%, Specificity 98.1%, Accuracy 96.8%, AUC 95.8%	No	Model	0	Science and Technology Plan Project of Wuwei, Grant/Award No.:WW2002068
10	A voting-based ensemble deep learning method focusing on image augmentation and preprocessing variations for tuberculosis detection	Erdal Tasci, Caner Uluturk, Aybars Ugur	2021	Neural Computing and Applications https://doi.org/10.1007/s00521-021-06177-2	To propose voting and preprocessing variations-based ensemble CNN model for TB detection.	The proposed method outperforms state-of-the-art results for the two TB detection datasets in terms of accuracy rate.	MC (138) SZ (662)	Radiologist's reading	Single	CXR - Radiographic	InceptionV3, Xception	Yes	Train-Test 80/20	Accuracy, AUC	MC Accuracy 97.50% AUC 98.9% SZ Accuracy 97.70% AUC 99.4%	Yes, 8 other studies	Model	46	Ege University Scientific Research Projects Coordination Unit. Project Number: 18-MUH-001.
11	A Comparative Study of Tuberculosis Detection Using Deep Convolutional Neural Network	Mehera Binte Mizan, Md. Al Mehedi Hasan, Syed Rahat Hassan	2020	2nd International Conference on Advanced Information and Communication Technology (ICAICT) 10.1109/ICAICT51780.2020.9333464	To compare four pre-trained models: DenseNet-169, MobileNet, Xception, Inception-V3 for TB CXR detection.	This research can have a positive impact to support doctors and researchers to identify tuberculosis and compare different model’s performance.	MC (138) SZ (662)	Radiologist's reading	Single	CXR - Radiographic	DenseNet-169, MobileNet, Xception, Inception-V3	Yes	Train (680) Test/validation (120)	Accuracy, Precision, Recall, F1-score, AUC	DenseNet-169 Accuracy 91.67% Precision 92% Recall 92% F1-score 92% AUC 91.5%	Yes, 4 other studies	Model	3	None
12	A Hybridized Pre-Processing Method for Detecting Tuberculosis using Deep Learning	A Mohamed Ahmed Elashmawy, Irraivan Elamvazuthi, Syed Saad Azhar Ali, Elango Natarajan, Sivajothi Paramasivam	2021	8th International Conference on Intelligent and Advanced Systems (ICIAS) 10.1109/ICIAS49414.2021.9642622	To investigate a hybridized pre-processing method for Convolutional Neural Network (CNN) CAD system for detecting TB in CXR images.	The proposed pre-processing method could improve the accuracy of the pre-trained model on our test data set of CXR images with TB.	MC (138) SZ (662)	Radiologist's reading	Single	CXR - Radiographic	U-Net, AlexNet	Yes	Train-Test/validation 80/20	Accuracy	Accuracy 82.6%	No	Model	2	YUTP Grant (015LC0-011)
13	A Novel Fusion Model of Hand-Crafted Features With Deep Convolutional Neural Networks for Classification of Several Chest Diseases Using X-Ray Images	Hassaan Malik, Tayyaba Anees, Muhammad Umar Chaudhry, Radomir Gono, Michał Jasiński, Zbigniew Leonowicz, Petr Bernat	2023	IEEE Access 10.1109/ACCESS.2023.3267492	To propose a novel fusion model of hand-crafted features with deep convolutional neural networks (DCNNs) for classifying ten different chest diseases such as COVID-19, lung cancer (LC), atelectasis (ATE), consolidation lung (COL), tuberculosis (TB), pneumothorax (PNET), edema (EDE), pneumonia (PNEU), pleural thickening (PLT), and normal using chest X-rays (CXR).	Screening for COVID-19 and other lung ailments can be accomplished using the method that has been proposed.	Combined datasets with a total of 41,719 CXRs COVID-19 (3301) LC (5000) ATE (5789) COL (6543) TB (700) PNET (2793) EDE (6331) PNEU (3867) PLT (6046) Normal (1349)	Radiologist's reading	Single	CXR - Radiographic	Info-MGAN Deep Convolutional Neural Networks (DCNNs) including simple CNN, ResNet-101, ResNet-50, DenseNet-169, DenseNet-201, Inception-v3, VGG-16, and VGG-19 Multi Layer Perceptron (MLP)	Yes	Train-Validation-Test 80/10/10	Accuracy, Precision, Recall, Specificity, F1-score, False Positive Rate (FPR), False Negative Rate (FNR), Negative Predictive Value (NPV)	ORB VGG-19 Accuracy 98.20% Recall 97.98% NPV 97.96% F1-score 97.95% Specificity 97.99% Precision 98.04%	Yes, 8 other studies	Model	4	The SGS Grant from the VSB–Technical University of Ostrava under Grant SP2023/005.
14	A Novel Multiple-Instance Learning-Based Approach to Computer-Aided Detection of Tuberculosis on Chest X-Rays	Jaime Melendez, Bram van Ginneken, Pragnya Maduskar, Rick H. H. M. Philipsen, Klaus Reither, Marianne Breuninger, Ifedayo M. O. Adetifa, Rahmatulai Maane, Helen Ayles, Clara I. Sánchez	2015	IEEE Transactions on Medical Imaging 10.1109/TMI.2014.2350539	To apply multiple-instance learning (MIL) to a computer-aided detection (CAD) system for TB detection.	The proposed method significantly outperformed the supervised approach.	Total 2626 Zambia (917) Tanzania (869) Gambia (850)	Radiologist's reading	Single	CXR - Radiographic	kNN, SVM, multiple-instance learning–based system: miSVM, miSVM + probability estimation and data discarding, single iteration-maximum pattern margin support vector machine + probability estimation and data discarding	No	Train (1323) Test (1313)	AUC	Zambia - SVM AUC 88% Tanzania - si-miSVM+PEDD AUC 86% Gambia - miSVM+PEDD AUC 91%	No	Model	126	None
15	A novel stacked generalization of models for improved TB detection in chest radiographs	S. Rajaraman, S. Candemir, Z. Xue, P. O. Alderson, M. Kohli, J. Abuya, G. R. Thoma, S. Antani	2018	40th Annual International Conference of the IEEE Engineering in Medicine and Biology Society (EMBC) 10.1109/EMBC.2018.8512337	To evaluate the performance of a stacked ensemble that optimally combined classifiers using hand engineered features with those extracted from pre-trained CNNs through two different proposals for improving the accuracy of TB detection in postero-anterior (PA) CXR images.	The results obtained are highly promising and superior to the state-of-the-art.	Total (2073) SZ (662) MC (138) Kenya (967) India (306)	Radiologist's reading	Single	CXR - Radiographic	GIST, HOG, SURF + SVM Logistic Regression AlexNet, VGG-16, GoogLeNet, ResNet-50 + SVM	Yes	5-fold CV	Accuracy, AUC	Ensemble method SZ Accuracy 93.4% AUC 99.1% MC Accuracy 87.5% AUC 96.2% Kenya Accuracy 77.6% AUC 82.6% India Accuracy 96.0% AUC 96.5%	Yes, 4 other studies	Model	75	The Intramural Research Program of National Library of Medicine (NLM), National Institutes of Health (NIH) and Lister Hill National Center for Biomedical Communications (LHNCBC).
16	Advance IoT Intelligent Healthcare System for Lung Disease Classification Using Ensemble Techniques	J. Prabakaran, P. Selvaraj	2023	Computer Systems Science and Engineering https://doi.org/10.32604/csse.2023.034210	To propose an intelligent healthcare system for the prediction and severity analysis of lung disease from chest computed tomography (CT) images of patients with pneumonia, Covid-19, tuberculosis (TB), and cancer.	The experimental findings reveal that the proposed framework assists medical experts with lung disease screening and provides a valuable second perspective.	Combined dataset Total (19893) Covid-19 (2882) Pneumonia (4673) TB (901) Lung cancer (5443) Normal (5994)	Radiologist's reading	Single	CT - Radiographic	Inception-ResNet-v2, VGG-19, ResNet-50 RNN-LSTM	Yes	5-fold CV	Accuracy, Precision, Sensitivity, F1-score	Classification (overall): Accuracy 98.6% Precision 97.8% Sensitivity 98.2% Severity analysis (overall): Specificity 97% Sensitivity 98% F1-score 97% Accuracy 98%	Yes, 14 other studies	Model	0	None
17	AI Chest 4 All	P. Thammarach, S. Khaengthanyakan, S. Vongsurakrai, P. Phienphanich, P. Pooprasert, A. Yaemsuk, P. Vanichvarodom, N. Munpolsri, S. Khwayotha, M. Lertkowit, S. Tungsagunwattana, C. Vijitsanguan, S. Lertrojanapunya, W. Noisiri, I. Chiawiriyabunya, N. Aphikulvanich, C. Tantibundhit	2020	42nd Annual International Conference of the IEEE Engineering in Medicine & Biology Society (EMBC) 10.1109/EMBC44109.2020.9175862	To develop an automated X-ray screening algorithm that uses deep learning to identify and classify chest X-ray images into 6 different categories, including: no finding, lung cancer, pulmonary tuberculosis, heart disease, intrathoracic abnormal findings, and extrathoracic abnormal findings.	The results acquired have sufficient accuracy, sensitivity, and specificity values to be used. Currently, AIChest4All is being used to help several of Thailand’s government funded hospitals, free of charge.	Combined dataset Total (201,527) MC (138) SZ (662) NIH-14 (110,994) CCIT - Chest Institute of Thailand (41,074) UDCH - Udonthani Cancer Hospital (48,659)	Radiologist's reading	Single	CXR - Radiographic	DenseNet-121 CLAHE	Yes	5-fold CV	Accuracy, Sensitivity, Specificity, AUC	TB Accuracy 92.32% Sensitivity 82.33% Specificity 93.54% AUC 98.94%	No	App/ system prototype	3	None
18	AI-based computer-aided diagnostic system of chest digital tomography synthesis: Demonstrating comparative advantage with X-ray-based AI systems	Kyungsu Kim, Ju Hwan Lee, Seong Je Oh, Myung Jin Chung	2023	Computer Methods and Programs in Biomedicine https://doi.org/10.1016/j.cmpb.2023.107643	To develop and test a chest digital tomosynthesis (CDTS)-based AI CAD system to detect lung lesions and demonstrates performance improvements compared to CXR-based AI CAD.	CDTS-based AI CAD technology can improve performance more than CXR. These results suggest that the clinical application of CDTS can be enhanced.	Total 948 (classification) Healthy (500) TB (206) Pneumonia (242)	Unclear/ not described	Single	CT - Radiographic	WideResNet-50 Grad-CAM	Yes	3-fold CV	Accuracy, Sensitivity, Specificity, Precision, F1-score	TB Accuracy 89.5% Sensitivity 78.2% Specificity 94.2% Precision 84.7% F1-score 81.3%	No	Model	1	The National Research Foundation of Korea (NRF) grant funded by the Korean government (MSIT) (2021R1F1A106153511), the Korea Medical Device Development Fund grant funded by the Korean government (Ministry of Science and ICT, Ministry of Trade, Industry and Energy, Ministry of Health & Welfare, Ministry of Food and Drug Safety) (202011B08-02, KMDF_PR_20200901_0014-2021-02), the Technology Innovati…
19	An accurate artificial intelligence system for the detection of pulmonary and extra pulmonary Tuberculosis	Anshu Sharma, Anurag Sharma, Rahul Malhotra, Parulpreet Singh, Ripon K. Chakrabortty, Shubham Mahajan, Amit Kant Pandit	2021	Tuberculosis https://doi.org/10.1016/j.tube.2021.102143	To propose a novel AI-based system to diagnose both PTB and EPTB, which can be used robustly to identify TB lesions through basic parameters and X-Ray images.	The study has been done to design a single system for the TB manifestations of both PTB and EPTB cases. The system is very good for visualization of the abnormality present in the digital images.	1000 cases from the TB specialists of Jalandhar Region, Punjab, India	Unclear/ not described	Multimodal	CXR - Radiographic Clinical and haematological attributes - Molecular and Physiologic	CLAHE Decision Tree, SVM, Naïve Bayes	No	Train-Test 80/20	Accuracy, Precision, Recall, F1-score, AUC	Decision Tree Accuracy 98.0% Precision 98.0% Recall 98.0% F1-score 97.9% AUC 99.0%	No	Model	9	None
20	An ANN model for the differential diagnosis of tuberculosis and sarcoidosis	Mahalakshmi Vijayaraj, PA Abhinand, P Venkatesan, PK Ragunath	2020	Bioinformation https://doi.org/10.6026%2F97320630016539	To propose a multilayer neural network model to differentiate pulmonary tuberculosis from Sarcoidosis using signal intensity data from blood transcriptional microarray.	The model classified Pulmonary Tuberculosis and Sarcoidosis with 95.8% accuracy and helps to identify gene markers that are differentially upregulated in the two clinical conditions.	Gene Expression Omnibus (GEO) datasets - GSE83456 61 healthy, 47 EPTB (excluded), 45 PTB, 49 Sarcoidosis	Culture	Single	Gene expression - Molecular	Multilayer Perceptron	No	Train-Test 67/33	Accuracy, AUC	Accuracy 95.8% AUC 94.9%	Yes, 1 other study	Model	4	None
21	An automated tuberculosis screening strategy combining X-ray-based computer-aided detection and clinical information	Jaime Melendez, Clara I. Sánchez, Rick H. H. M. Philipsen, Pragnya Maduskar, Rodney Dawson, Grant Theron, Keertan Dheda, Bram van Ginneken	2016	Scientific Reports https://doi.org/10.1038/srep25265	To propose a novel strategy to combine automatic CXR scoring by CAD with clinical information, including symptoms and HIV status.	Combining CAD and clinical information to estimate the risk of active disease is a promising tool for TB screening.	392 patient records, including CAD score (CAD4TB) and 12 clinical features	Culture	Multimodal	CXR - Radiographic Physiologic	Random Forest (RF), Extremely Randomized Trees (ERT)	No	10-fold CV	AUC	AUC 84.0%	No	Model	131	The European and Developing Countries Clinical Trials Partnership (EDCTP) grant. European and Developing Countries Clinical Trials Partnership (TB-NEAT; IP.2009.32040.009).
22	An Artificial Intelligence System for Detecting the Types of the Epidemic from X-rays	Jafar Abdollahi, Laya Mahmoudi	2022	27th International Computer Conference, Computer Society of Iran (CSICC) 10.1109/CSICC55295.2022.9780523	To identify epidemic types (PTB, pneumonia, Covid-19) by using deep learning and CXR.	The proposed model based on chest X-ray images is more accurate, simpler, and less expensive than computed tomography (CT) images.	Combined Kaggle dataset Total 12068 Kaggle TB CXR (3047) Kaggle Covid-19 CXR (3006) Kaggle Pneumonia CXR (3060) Normal (3047)	Radiologist's reading	Single	CXR - Radiographic	VGG-16, VGG-19	Yes	Train-Validation-Test 75/15/10	Accuracy, Sensitivity, Specificity	VGG-16 Accuracy 97.99% Sensitivity 98.26% Specificity 96.89%	Yes, 5 other studies	Model	23	None
23	An Efficient Approach for Tuberculosis Diagnosis on Chest X-Ray	Hoang Nguyen Ngoc, Vu Hoang, Trung H. Bui, Steven Q. H. Truong, Thanh Huynh Minh, Duong Nguyen Van, Trang Nguyen Thi Minh, Cong Cung Van	2022	IEEE 19th International Symposium on Biomedical Imaging (ISBI) 10.1109/ISBI52829.2022.9761426	To provide a large TB dataset, namely VB-TB Dataset, and propose an efficient approach for TB chest X-ray diagnosis, including TB classification and area segmentation models.	The TB classification model achieved outstanding performance compared with previous models on our VB-TB test set and TBX11K dataset.	Custom dataset Total 246,216	Radiologist's reading	Single	CXR - Radiographic	U-Net, EfficientNet-B5, DenseNet121, DenseNet169, DenseNet201, Xception, ResNext-101, EfficientNet-B3	Yes	Train-Validation-Test Training (231,147) Validation (5,127) Test (9,942)	Accuracy, AUC, F1-score, Recall, Precision, Specificity	Ensemble method Accuracy 94.7% AUC 98.8% F1-score 88.1% Recall 92.9% Precision 83.7% Specificity 95.2%	Yes, 5 other studies	Model	5	None
24	An Ensemble CNN-Dempster Shafer based Tuberculosis Detection from Chest X-Ray Images	Priyanka Saha	2023	IEEE Calcutta Conference (CALCON) 10.1109/CALCON56258.2022.10060463	To propose an ensemble CNN Dempster-Shafer based architecture for TB detection.	The proposed model could detect whether an x-ray image is normal or if it contains manifestations of TB.	Kaggle TB CXR Total 4200 Normal 3500 TB 700	Radiologist's reading	Single	CXR - Radiographic	CLAHE Custom CNN with Dempster Shafer	No	Train-Test 80/20 5-fold CV	Accuracy, Precision, Recall, AUC	Accuracy 94.21% Precision 94.21% Recall 94.21% AUC 98.29%	Yes, 2 other studies	Model	2	None
25	An Image Dataset for Lung Disease Detection and Classification	Yassamine Lala Bouali, Isra Boucetta, Imad Eddine Ibrahim Bekkouch, Mourad Bouache, Smaine Mazouzi	2022	International Conference on Theoretical and Applicative Aspects of Computer Science (ICTAACS) 10.1109/ICTAACS53298.2021.9715227	To present a new image dataset that consists of 1071 chest X-ray images with two common lung pathologies, i.e. pneumonia and tuberculosis, and confirm the results using a deep learning method.	The experimental results are promising and show that the proposed dataset allows training accurate lung disease detection models.	Custom dataset Total 1,071	Radiologist's reading	Single	CXR - Radiographic	YOLO-v4 Faster RCNN	Yes	Train-Test 90/10	Precision, Recall, mean Average Precision (mAP)	YOLO-v4 Precision 70.6% Recall 77.9% mAP 77.5%	No	Model	1	None
26	An Improved Densenet Deep Neural Network Model for Tuberculosis Detection Using Chest X-Ray Images	Vo Trong Quang Huy, Chih-Min Lin	2023	IEEE Access 10.1109/ACCESS.2023.3270774	To propose a new deep learning model, called CBAMWDnet, for the detection of TB in chest X-ray (CXR) images.	The proposed CBAMWDnet model is a promising tool for the early diagnosis of TB, with superior performance compared to other state-of-the-art models, as evidenced by the evaluation metrics of accuracy, sensitivity, and specificity.	Combined dataset Total 5000 Kaggle TB CXR (4200) MC (138) SZ (662)	Radiologist's reading	Single	CXR - Radiographic	CBAMWDNet consisting of Convolutional block attention module (CBAM) + Wide ResNet	No	Train-Test 80/20	Accuracy, Sensitivity, Specificity/ TNR, Precision, Negative Predictive Value, F1-score	Accuracy 98.80% Sensitivity 94.28% Precision 98.50% F1-score 96.35% NPV 98.86% TNR/Specificity 99.71%	No	Model	11	The Ministry of Science and Technology of Republic of China under Grant MOST 109-2811-E-155-504-MY3.
27	An Add-on CNN based Model for the Detection of Tuberculosis using Chest X-ray Images	Roopa N K, Mamatha G S	2023	International Journal of Advanced Computer Science and Applications 10.14569/IJACSA.2023.0140313	To introduce a novel computational model to perform segmentation and thereby contribute towards detecting and classifying CXR in TB patients.	The study outcome based on the comparative analysis exhibits the effectiveness of the proposed system.	TB CXR data 7000	Radiologist's reading	Single	CXR - Radiographic	Custom Unet Custom CNN	No	Train-Test 80/20	Accuracy	Accuracy 99.85%	No	Model	0	None
28	Analysis of tuberculosis disease through Raman spectroscopy and machine learning	Saranjam Khan, Rahat Ullah, Shaheen Shahzad, Nasira Anbreen, Muhammad Bilal, Asifullah Khan	2018	Photodiagnosis and Photodynamic Therapy https://doi.org/10.1016/j.pdpdt.2018.10.014	To present the application of Raman Spectroscopy (RS) together with Principal Component Analysis (PCA) and Support Vector Machine (SVM) for the screening and grouping of normal and tuberculosis serum samples.	Automatic analysis of the variations in the concentration of these molecules together with chemometrics can effectively be utilized for an early screening of tuberculosis through minimum invasion.	Total 74 blood samples Blood samples of TB patients (60) Healthy controls (14)	Unclear/ not described	Single	Blood sera - Molecular	PCA SVM	No	5-fold CV	Accuracy, Precision, Sensitivity, Specificity	Accuracy 92.0% Precision 95.0% Specificity 98.0% Sensitivity 81.0%	No	Model	47	None
29	An Automated Intelligent Identification and Counting System Procedure for Tuberculosis	Fatin Atiqah Rosli, Mohd Yusoff Mashor, Siti Suraya Md Noor	2019	Journal of Physics: Conference Series, International Conference on Biomedical Engineering (ICoBE) 10.1088/1742-6596/1372/1/012079	To propose an intelligence identification and counting system to detect the presence of TB bacilli in the Ziehl-Nielsen (ZN)-stained smear sputum image.	The proposed image segmentation procedure has successfully segmented TB and non-TB bacilli from the background sputum.	70 images of ZN-stained smear sputum	Unclear/ not described	Single	Sputum image - Radiographic	CLAHE MLP k-NN SVM	No	6-fold CV	Accuracy, Sensitivity, Specificity	MLP Accuracy 93.8% Sensitivity 93.4% Specificity 94.1%	No	Model	6	None
30	A Novel Ensemble Method for PTB Classification in CXRs	Rahul Hooda, Ajay Mittal, Sanjeev Sofat	2020	Wireless Personal Communications https://doi.org/10.1007/s11277-020-07075-x	To present a deep learning-based PTB classification system that achieves the state-of-the-art performance for TB classification.	The performance of the proposed ensemble (custom block, AlexNet, ResNet) is higher than state-of-the-art methods reported in the literature.	Combined dataset Total 1133 MC (138) SZ (662) Belarus (240) JSRT (93)	Radiologist's reading	Single	CXR - Radiographic	Custom CNN with block architecture AlexNet ResNet	No	Train-Validation-Test 70/15/15	Accuracy, Sensitivity, Specificity, AUC	Accuracy 90.00% AUC 96.0% Sensitivity 88.42% Specificity 92.00%	Yes, 7 other studies	Model	1	None
31	A Novel Machine Learning Approach for Tuberculosis Segmentation and Prediction Using Chest-X-Ray (CXR) Images	Xavier Alphonse Inbaraj, Charlyn Villavicencio, Julio Jerison Macrohon, Jyh-Horng Jeng, Jer-Guang Hsieh	2021	Applied Sciences https://doi.org/10.3390/app11199057	To propose a novel method for detecting tuberculosis in chest X-ray (CXR) images that uses a three-phased approach to distinguish tuberculosis such as segmentation, feature extraction, and classification.	The experimental results showed that using the proposed system (SLDT), tuberculosis could be accurately predicted in CXR according to the various datasets.	Combined dataset National Library of Medicine (NLM) - MC (138) SZ (662) Belarus (306) RSNA (3094)	Radiologist's reading	Single	CXR - Radiographic	Stacked loopy decision tree (SLDT) SVM Naïve Bayes Logistic Regression	No	Train-Test 70/30	Accuracy, Sensitivity, Specificity, AUC	SLDT Accuracy 98.9% Sensitivity 98.77% Specificity 100% AUC 96.89%	Yes, 5 other studies	Model	4	The Ministry of Science and Technology (MOST), Taiwan and I-Shou University, Kaohsiung City 84001, Taiwan
32	A Perceptual Encryption-Based Image Communication System for Deep Learning-Based Tuberculosis Diagnosis Using Healthcare Cloud Services	Ijaz Ahmad, Seokjoo Shin	2022	Electronics https://doi.org/10.3390/electronics11162514	To propose a Perceptual Encryption (PE) method that is applicable for both color and grayscale images of CXR for automatic TB diagnosis.	Experimental results showed that the proposed scheme is suitable to avail healthcare cloud services for medical image analysis.	SZ (662)	Radiologist's reading	Single	CXR - Radiographic	EfficientNetV2	Yes	Train-Validation-Test 80/10/10	Accuracy, Sensitivity, Specificity	Accuracy 89.52% Sensitivity 92% Specificity 87%	Yes, 4 other studies	Model	11	Basic Science Research Program through the National Research Foundation of Korea (NRF) funded by the Ministry of Education (NRF-2018R1D1A1B07048338)
33	Applications of machine learning tools for ultra-sensitive detection of lipoarabinomannan with plasmonic grating biosensors in clinical samples of tuberculosis	Yilun Huang, Charles M. Darr, Keshab Gangopadhyay, Shubhra Gangopadhyay, Sangho Bok, Sounak Chakraborty	2022	PLOS ONE https://doi.org/10.1371/journal.pone.0275658	To develop rapid and sensitive diagnostics using machine learning algorithms to minimize the need for expert intervention.	The semiautomatic model outperformed the automatic model in clinical sensitivity as a result of the expert intervention applied during calibration and both models vastly outperformed manual expert counting in terms of time-to-detection and completion of analysis.	20 patients (100 images)	Culture and Human Reader	Single	Single Molecule Fluorescence imaging (SM imaging) - Radiographic	Gaussian Mixture Model (GMM) k-Means Gradient Boosting Random Forest	No	Train-Test 60/40	Sensitivity	Semiautomatic Sensitivity 88.89%	No	Model	0	None
34	Artificial Intelligence Assisting the Early Detection of Active Pulmonary Tuberculosis From Chest X-Rays: A Population-Based Study	Mayidili Nijiati, Jie Ma, Chuling Hu, Abudouresuli Tuersun, Abudoukeyoumujiang Abulizi, Abudoureyimu Kelimu, Dongyu Zhang, Guanbin Li, Xiaoguang Zou	2022	Frontiers in Molecular Biosciences https://doi.org/10.3389/fmolb.2022.874475	To develop a deep convolutional neural network (DCNN) based artificial intelligence (AI) algorithm, aiming at diagnosing TB on posteroanterior chest X-ray photographs in an effective and accurate way.	The ResNet algorithm-based AI diagnosis system provided accurate TB diagnosis, which could have broad prospects in clinical application for TB diagnosis, especially in poor regions with high TB incidence.	Kashgar, China data - 9,628 TB (5000) Normal (4628)	Culture and Radiologist's reading	Single	CXR - Radiographic	U-Net ResNet34, VGG, AlexNet	Yes	Train-Test 80.4/19.6	Accuracy, Sensitivity, Specificity, AUC	ResNet34 Accuracy 96.73% Sensitivity 95.50% Specificity 98.05% AUC 99.44%	No	Model	11	The “Tianshan Innovation Team Plan” of the Autonomous Region (No. 2022D14007, MN), the Open Project of The State Key Laboratory for the Causes and Prevention of Middle Asian High Disease Jointly Built by the Province and the Ministry (No. SKL-HIDCA-2021-JH6, MN), Innovation Team Project of “Pearl River Scholar Tianshan Talents” Cooperative Expert Studio of The First People’s Hospital of Kashi Pre…
35	Artificial Intelligence-Based Classification of Chest X-Ray Images into COVID-19 and Other Infectious Diseases	Arun Sharma, Sheeba Rani, Dinesh Gupta	2020	International Journal of Biomedical Imaging https://doi.org/10.1155/2020/8889023	To create efficient deep learning models, trained with chest X-ray images, for rapid screening of COVID-19 patients and other infectious diseases including TB.	AI-based classification models trained through the transfer learning approach can efficiently classify the chest X-ray images representing studied diseases.	Combined dataset Total 352 + 75 (external validation)	Unclear/ not described	Single	CXR - Radiographic	Custom CNN	Yes	Train-Validation 90/10 External validation 75 images	Accuracy	TB Accuracy 80%	No	Model	104	The Department of Biotechnology (DBT), Government of India, grants BT/BI/04/001/2018 and BT/BI/25/066/2012, DBT Apex Biotechnology Information Centre at International Centre for Genetic Engineering and Biotechnology (ICGEB, India), the Council of Scientific and Industrial Research (CSIR), New Delhi, India.
36	ATBdiscrimination: An in Silico Tool for Identification of Active Tuberculosis Disease Based on Routine Blood Test and T‑SPOT.TB Detection Results	Jiangpeng Wu, Jun Bai, Wei Wang, Lili Xi, Pengyi Zhang, Jingfeng Lan, Liansheng Zhang, Shuyan Li	2019	Journal of Chemical Information and Modeling https://doi.org/10.1021/acs.jcim.9b00678	To develop a discrimination method to detect active tuberculosis (ATB) infections based on blood biochemical data.	This work suggests an innovative strategy for identification of ATB disease from a single drop of blood with advantages of being timely, efficient, and economical.	478 patients (36 blood chemical data)	Culture and Radiologist's reading	Single	Blood chemical data - Molecular	Random Forest	No	Train-Test 90/10 10-fold CV	Accuracy, Sensitivity, Specificity, Matthews Correlation Coefficient (MCC), AUC	Accuracy 84.91% Sensitivity 84.21% Specificity 85.29% MCC 68.15% AUC 87.31%	No	App/ system prototype	14	The National Natural Science Foundation of China [21405068], the National Natural Resources Fund of China [31660112], the Fundamental Research Funds for the Central Universities of China [No. lzujbky-2017-101 and 561219011], the First Hospital of Lanzhou University Research Funding [ldyyyn2018-30].
37	Automated machine learning for endemic active tuberculosis prediction from multiplex serological data	Hooman H. Rashidi, Luke T. Dang, Samer Albahra, Resmi Ravindran, Imran H. Khan	2021	Scientific Reports https://doi.org/10.1038/s41598-021-97453-7	To extend the Machine Intelligence Learning Optimizer (MILO) platform capability in identifying optimized ML models for active TB diagnosis utilizing multi-featured immunologic data.	MILO represents a user-friendly, end-to-end solution for automated generation and deployment of optimized models, ideal for applications where rapid clinical implementation is critical such as emerging infectious diseases.	Private dataset from Pakistan Total 333 plasma samples PTB (199 patients) Chronic obstructive pulmonary disease/COPD (55) Healthy (79)	Culture and Human Reader	Single	Plasma - Molecular	Deep neural network (DNN), logistic regression (LR), Naïve Bayes (NB), k-nearest neighbors (k-NN), support vector machine (SVM), random forest (RF), XGBoost gradient boosting machine (GBM)	No	Train-Validation 80/20 10-fold CV External validation: Dataset B (154) Dataset C (192)	Accuracy, Sensitivity, Specificity, NPV, PPV, AUC	Sensitivity 90.51% Specificity 100.0% PPV 100.0% NPV 56.67% Accuracy 91.56% AUC 97.42%	No	Model	2	None
38	Automated Tuberculosis Detection Using Pre-Trained CNN and SVM	Burcu Oltu, Selda Güney, Berna Dengiz, Muhteşem Ağıldere	2021	44th International Conference on Telecommunications and Signal Processing (TSP) 10.1109/TSP52935.2021.9522644	To present a decision support system that can automatically separate normal and TB chest X-ray (CXR) images for objective and accurate diagnosis.	The proposed method outperforms most of previous studies' results but should be tested on external datasets.	SZ (662)	Radiologist's reading	Single	CXR - Radiographic	VGG-16, MobileNet, SVM	Yes	5-fold CV	Accuracy, AUC	MobileNet Accuracy 96.60% AUC 99.00%	Yes, 11 other studies	Model	9	None
39	Automated identification of mycobacterium bacillus from sputum images for tuberculosis diagnosis	K. S. Mithra, W. R. Sam Emmanuel	2019	Signal, Image and Video Processing https://doi.org/10.1007/s11760-019-01509-1	To present an automatic system for detecting the bacillus present in the stained microscopic images of sputum which eases the job of laboratory technician with manual detection.	The system was successfully tested for TB disease identification.	ZNSM-iDB (500)	Bacteriological and Human reader	Single	Sputum image - Radiographic	Channel Area Thresholding (CAT) Location-oriented histogram (LoH) Speed up robust feature (SURF) Deep Belief Neural Networks (DBN)	No	Train-Test Train 275 Test 225	Accuracy, Sensitivity, Specificity	Accuracy 97.55% Sensitivity 97.86% Specificity 98.23%	Yes, 5 other studies	Model	36	None
40	Automated TB classification using ensemble of deep architectures	Rahul Hooda, Ajay Mittal, Sanjeev Sofat	2019	Multimedia Tools and Applications https://doi.org/10.1007/s11042-019-07984-5	To present a deep-learning-based TB detection system which achieves significantly high accuracy.	The ensemble method eclipses the performance of most of the existing methods.	Combined datasets from MC (138) SZ (662) Belarus (240) JSRT (93)	Radiologist's reading	Single	CXR - Radiographic	Ensemble of AlexNet, GoogleNet, ResNet	No, train from scratch	Train-Validation-Test 70/15/15	Accuracy, Sensitivity, Specificity, AUC	Accuracy 88.24% AUC 93.0% Sensitivity 88.42% Specificity 88.00%	Yes, 9 other studies	Model	39	None
41	Automatic detection of mycobacterium tuberculosis using artificial intelligence	Yan Xiong, Xiaojun Ba, Ao Hou, Kaiwen Zhang, Longsen Chen, Ting Li	2018	Journal of Thoracic Disease 10.21037/jtd.2018.01.91	To investigate the clinical efficacy of an artificial intelligence (AI)-assisted detection method for acid-fast stained TB bacillus.	TB-AI can be a promising support system to detect stained TB bacilli and help make clinical decisions. It holds the potential to relieve the heavy workload of pathologists and decrease chances of missed diagnosis.	Peking University First Hospital 246 cases	Human reader	Single	Tissue sample images - Radiographic	Custom CNN (TB-AI)	Yes, using CIFAR-10 dataset	Train-Test Train 45 Test 201	Sensitivity, Specificity	Sensitivity 97.94% Specificity 83.65%	No	Model	109	Beijing Municipal Science and Technology Commission (No. Z181100001918007)
42	Automatic detection of tuberculosis bacilli from microscopic sputum smear images using deep learning methods	Rani Oomman Panicker, Kaushik S. Kalmady, Jeny Rajan, M.K. Sabu	2018	Biocybernetics and Biomedical Engineering https://doi.org/10.1016/j.bbe.2018.05.007	To present an automatic method for the detection of Tuberculosis (TB) bacilli from microscopic sputum smear images.	The proposed method automatically detects whether the sputum smear images is infected with TB or not.	INPA lab, Brazil 120 images	Kinyoun ( bacteriological)	Single	Sputum image - Radiographic	Custom CNN	No	Train-Test 80/20 Valid 20% of Train set	Precision, Recall, F1-score	Recall/ Sensitivity 97.13% Precision 78.4% F1-score 86.76%	Yes, 1 other study	Model	112	None
43	Automatic detection of tuberculosis related abnormalities in Chest X-ray images using hierarchical feature extraction scheme	Tej Bahadur Chandra, Kesari Verma, Bikesh Kumar Singh, Deepak Jain, Satyabhuwan Singh Netam	2020	Expert Systems with Applications https://doi.org/10.1016/j.eswa.2020.113514	To propose an automatic technique for detection of abnormal CXR images containing one or more pathologies like pleural effusion, infiltration, fibrosis, hila enlargement, dense consolidation, etc. due to tuberculosis (TB).	The proposed technique for TB detection shows promising performance compared to the existing state of the art approaches.	MC (138) SZ (662)	Radiologist's reading	Single	CXR - Radiographic	SVM, ANN, DT, NB, k-NN	No	10-fold CV	Accuracy, Precision, Recall, F1-score, MCC, AUC	SVM MC: Accuracy 95.60% AUC 95.00% Precision 96.90% Recall 93.00% F1-score 94.3)% MCC 92.00% SZ: Accuracy 99.40% AUC 99.00% Precision 99.42% Recall 99.40% F1-score 99.41% MCC 99.00%	Yes, 6 other studies	Model	74	None
44	Automatic Classification of Pulmonary Tuberculosis and Sarcoidosis based on Random Forest	Yuanli Wu, Hong Wang, Fei Wu	2017	10th International Congress on Image and Signal Processing, BioMedical Engineering and Informatics (CISP-BMEI) 10.1109/CISP-BMEI.2017.8302280	To train random forest classifiers to make disease differentiation between pulmonary tuberculosis and sarcoidosis.	The results of random forest model gave the importance score of each feature, which provided a basis for early diagnosis and optimization of diagnostic processes of pulmonary tuberculosis and sarcoidosis.	Private dataset Total 2475 clinical data	Unclear/ not described	Single	Lab data - Molecular	Random Forest, SVC, Naïve Bayes, Logistic Regression	No	Train-Test 70/30	Accuracy, AUC	RF: Accuracy 85.33% AUC 81.00%	No	Model	22	The National Science and Technology Support Program (No.2015BAI01B14-17).
45	Automatic Detection of Tuberculosis Bacilli in Sputum Smear Scans Based on Subgraph Classification	Mengying Hu, Yiqing Liu, Yexing Zhang, Tian Guan, Yonghong He	2020	International Conference on Medical Imaging Physics and Engineering (ICMIPE) 10.1109/ICMIPE47306.2019.9098210	To adopt sputum smear images using the high-resolution slide scanning analysis system and study the automatic detection method of mycobacterium tuberculosis.	The proposed method can provide doctors with a wider and visualized view to identify TB bacilli in sputum smear scans, which means improvement of the diagnosis efficiency.	8 patients 2,630 subgraphs of sputum images	Unclear/ not described	Single	Sputum image - Radiographic	Inceptionv3, ResNet, DenseNet CAM	Yes	Train-Validation-Test Training (1421) Validation (609) Test (600)	Accuracy, Precision, Sensitivity, F1-score, AUC	Inceptionv3 Accuracy 98.4% Precision 98.4% Sensitivity 98.4% F1-score 98.4% AUC 99.86%	No	Model	10	None
46	Automatic Diagnosis of Tuberculosis Disease Based on Plasmonic ELISA and Color-based Image Classification	Kamal J. AbuHassan, Noremylia M. Bakhori, Norzila Kusnin, Umi Z. M. Azmi, Marzia H. Tania, Benjamin A. Evans, Nor A. Yusof, M. A. Hossain	2017	39th Annual International Conference of the IEEE Engineering in Medicine and Biology Society (EMBC) 10.1109/EMBC.2017.8037859	To employ Plasmonic ELISA and computational intelligence to facilitate automatic diagnosis of TB.	The bagged tree method (Random Forest) has the best performance result. Overall, the predictive accuracy was affected by the image acquisition approach.	71 well plates	Unclear/ not described	Single	Plasmaonic ELISA well plate images - Radiographic	k-means clustering Decision Trees, SVM, k-NN, ensemble (Boosted trees and Bagged trees)	No	5-fold CV	Accuracy, Sensitivity, Specificity	Bagged trees Accuracy 97.2% Sensitivity 97.1% Specificity 97.2%	No	Model	15	The British Council Newton Institutional Links and Newton-Ungku Omar Fund.
47	Automatic Tuberculosis and COVID-19 cough classification using deep learning	Madhurananda Pahar, Marisa Klopper, Byron Reeve, Rob Warren, Grant Theron, Andreas Diacon, Thomas Niesler	2022	International Conference on Electrical, Computer and Energy Technologies (ICECET) 10.1109/ICECET55527.2022.9873469	To present a deep learning based automatic cough classifier which can discriminate tuberculosis (TB) coughs from COVID-19 coughs and healthy coughs.	The application of deep transfer learning has improved the classifiers’ performance and makes them more robust as they generalise better over the cross-validation folds.	Combined datasets TB cough 47 subjects (1.68 hours) COVID-19 cough 229 subjects (18.54 mins) Healthy cough 1498 subjects (1.69 hours)	Culture (for TB subjects)	Single	Cough sound - Physiologic	CNN, LSTM, ResNet50	Yes, using Google Audio Set, FreeSound, LibriSpeech, TASK datasets	5-fold CV	F1-score, AUC	ResNet50 F1-score 92.59% AUC 92.45%	No	Model	12	The South African Medical Research Council (SAMRC) through its Division of Research Capacity Development under the SAMRC Intramural Postdoctoral programme and the Research Capacity Development Initiative as well as the COVID-19 IMU EMC allocation from the South African National Treasury, the EDCTP2 programme supported by the European Union (grant SF1401, OPTIMAL DIAGNOSIS; grant RIA2020I-3305, CA…
48	Automatic Tuberculosis detection in cough patterns using NLP-style cough embeddings	Madhurananda Pahar, Grant Theron, Thomas Niesler	2022	International Conference on Engineering and Emerging Technologies (ICEET) 10.1109/ICEET56468.2022.10007261	To present a new NLP-style cough embedding technique which is the characterisation of the cough signal as a binary sequence preserving temporal information, and show how this not only allows the discrimination between coughing by tuberculosis (TB) patients and those with other respiratory ailments, but even outperforms more traditional spectral audio feature.	Detecting TB using cough embeddings preserves privacy and is possible due to the unique temporal cough patterns between TB and non-TB patients.	TB cough 15 subjects (26.5 mins) - 354 coughs non-TB cough 33 subjects (1.14 hours) - 881 coughs	Bacteriological	Single	Cough sound - Physiologic	Logistic Regression, SVM, k-NN, MLP CNN, LSTM	No	5-fold CV	F1-score, AUC	LSTM AUC 81.0% F1-score 79.0%	No	Model	1	The South African Medical Research Council (SAMRC) through its Division of Research Capacity Development under the SAMRC Intramural Postdoctoral programme, the South African National Treasury as well as an EDCTP2 programme supported by the European Union (grant TMA2017CDF-1885, grant SF1401, OPTIMAL DIAGNOSIS; grant RIA2020I-3305, CAGE-TB), the National Institute of Allergy and Infection Diseases…
49	Automatic cough classification for tuberculosis screening in a real-world environment	Madhurananda Pahar, Marisa Klopper, Byron Reeve, Rob Warren, Grant Theron, Thomas Niesler	2021	Physiological Measurement https://doi.org/10.1088/1361-6579/ac2fb8	To present a method for automatic discrimination of coughing sounds produced by patients with TB and those produced by patients with other lung ailments.	The automatic classification of cough audio sounds, when applied to symptomatic patients requiring investigation for TB, can meet the WHO triage specifications for the identification of patients who should undergo expensive molecular downstream testing.	Total 1358 cough sounds TB cough 16 subjects - 402 non-TB cough 35 subjects - 956	Bacteriological	Single	Cough sound - Physiologic	Logistic Regression, SVM, k-NN, MLP CNN	No	5-fold CV	AUC, Sensitivity, Specificity	LR AUC 94.0% Sensitivity 93.0% Specificity 95.0%	No	Model	44	The South African Medical Research Council (SAMRC) through its Division of Research Capacity Development under the SAMRC Intramural Postdoctoral programme from funding received from the South African National Treasure, the EDCTP2 programme supported by the European Union (grant SF1401, OPTIMAL DIAGNOSIS; grant RIA2020I-3305, CAGE-TB), the National Institute of Allergy and Infection Diseases of th…
50	Automatic Detection of Tuberculosis Using Deep Learning Methods	Manoj Raju, Arun Aswath, Amrit Kadam, Venkatesh Pagidimarri	2018	Advances in Analytics and Applications https://doi.org/10.1007/978-981-13-1208-3_11	To present a deep learning based approach for automatically detecting tuberculosis manifestation from chest X-ray images.	The study demonstrates the potential of convolutional neural networks to automatically classify chest X-rays in real time.	MC (138) SZ (662) Private dataset (India) (113)	Radiologist's reading	Single	CXR - Radiographic	ResNet OxfordNet (VGG16)	Yes	Train-Test Train 678 Valid/Test 235	Sensitivity, Specificity	OxfordNet (VGG16) Sensitivity 84.91% Specificity 93.02%	No	Model	7	None
51	Bird Mating Optimizer with Deep Learning-based Tuberculosis Detection using Chest Radiographs	K. Manivannan, S. Sathiamoorthy	2023	International Journal of Engineering Trends and Technology https://doi.org/10.14445/22315381/IJETT-V71I2P236	To propose a bird mating optimizer with deep learning-based TB detection and classification (BMODL-TBDC) system on chest radiographs.	The simulation outcome of the BMODL-TBDC approach on the benchmark medical database reports promising performance over other recent systems with respect to various measures.	Kaggle TB CXR Total 4200 Normal 3500 TB 700	Radiologist's reading	Single	CXR - Radiographic	Bird mating optimizer (BMO) Xception Boosted convolutional autoencoder (BCAE)	Yes	Train-Test 80/20 Train-Test 70/30	Accuracy, Sensitivity, Specificity, F1-score, MCC	Using Train-Test 70/30 Accuracy 99.76% Sensitivity 99.76% Specificity 99.76% F1-score 99.32% MCC 98.65%	No	Model	0	None
52	Chest X-Ray Analysis of Tuberculosis by Convolutional Neural Networks with Affine Transforms	Tawansongsang Karnkawinpong, Yachai Limpiyakorn	2018	2nd International Conference on Computer Science and Artificial Intelligence https://doi.org/10.1145/3297156.3297251	To introduce the concept of computer-aided diagnosis that could help in early diagnosis of Tuberculosis infection.	CapsNet outperformed the other models when predicting affined images.	Combined dataset Total 3310 MC (138) SZ (662) Thailand (2510)	Radiologist's reading	Single	CXR - Radiographic	AlexNet, VGG-16, CapsNet	Yes	Train-Valid-Test Train-Valid/Test 80/20 Train/Valid 87.5/12.5	Accuracy, Sensitivity, Specificity	CapsNet Accuracy 80.06% Sensitivity 92.72% Specificity 69.44%	No	Model	15	None
53	Chest X-ray Bone Suppression for Improving Classification of Tuberculosis-Consistent Findings	Sivaramakrishnan Rajaraman, Ghada Zamzmi, Les Folio, Philip Alderson, Sameer Antani	2021	Diagnostics https://doi.org/10.3390/diagnostics11050840	To build a deep learning (DL)-based bone suppression model that identifies and removes occluding bony structures in frontal CXRs to assist in reducing errors in radiological interpretation, including DL workflows, related to detecting manifestations consistent with tuberculosis (TB).	Models trained on bone-suppressed CXRs improved detection of TB-consistent findings and resulted in compact clustering of the data points in the feature space signifying that bone suppression improved the model sensitivity toward TB classification.	MC (138) SZ (662) JSRT (247) NIH-CC-DES (27) RSNA (26684) Pediatric pneumonia (5766)	Radiologist's reading	Single	CXR - Radiographic	VGG-16 Class-selective relevance maps (CRMs)	Yes	4-fold CV	Accuracy, AUC, Sensitivity, Specificty, Precision, F1-score, MCC	MC Accuracy 92.30% AUC 96.35% Sensitivity 87.72% Specificity 96.87% Precision 97.06% F1-score 91.88% MCC 85.39% SZ Accuracy 88.79% AUC 95.35% Sensitivity 88.05% Specificity 89.54% Precision 89.49% F1-score 88.73% MCC 77.65%	No	Model	25	The Intramural Research Program of the National Library of Medicine, National Institutes of Health.
54	Chest X‑ray Classification Using Deep Learning for Automated COVID‑19 Screening	Ankita Shelke, Madhura Inamdar, Vruddhi Shah, Amanshu Tiwari, Aafiya Hussain, Talha Chafekar, Ninad Mehendale	2021	SN Computer Science https://doi.org/10.1007/s42979-021-00695-5	To propose a classification model that can analyze the chest X-rays and help in the accurate diagnosis of COVID-19 and other lung diseases including TB.	The approach allows mass screening of the people using X-rays as a primary validation for COVID-19.	Clinico Diagnostic Lab, India (2271)	Radiologist's reading	Single	CXR - Radiographic	VGG-16 DenseNet-161 ResNet-18	Yes	Train-Test 80/20	Accuracy	(Pneumonia-TB-Normal) VGG-16 Accuracy 95.9%	Yes, 8 other studies	Model	100	None
55	Classification of pulmonary tuberculosis lesion with convolutional neural networks	T. Karnkawinpong, Y. Limpiyakorn	2018	11th International Conference on Computer and Electrical Engineering 10.1088/1742-6596/1195/1/012007	To investigate three deep neural networks for classifying TB in CXR images.	The accuracy of all the three models is higher compared to that of non-shuffle sampling. Augmenting the dataset could further increase the model accuracy.	Combined dataset Total 1390	Radiologist's reading	Single	CXR - Radiographic	AlexNet, VGG-16, CapsNet	Yes	Train-Test 80/20	Accuracy, Sensitivity, Specificity	VGG-16 Accuracy 94.56% Sensitivity 92.83% Specificity 96.06%	No	Model	10	None
56	Clinical assistant decision‑making model of tuberculosis based on electronic health records	Mengying Wang, Cuixia Lee, Zhenhao Wei, Hong Ji, Yingyun Yang, Cheng Yang	2023	BioData Mining https://doi.org/10.1186/s13040-023-00328-y	To propose a multi-stream integrated pulmonary tuberculosis diagnosis model based on structured and unstructured multi-source data from electronic health records.	MSI-PTDM can process sparse data, dense data, and unstructured text data concurrently.	China dataset 95,294 medical records	Unclear/ not described	Multimodal	Electronic medical records - Physiologic, Molecular	Multi-stream integration tuberculosis diagnosis model (MSI-PTDM) XGBoost, Text-CNN, Random Forest, SVM	No	5-fold CV	Accuracy, AUC, Sensitivity, Specificity	MSI-PTDM AUC 98.58% Sensitivity 93.18% Specificity 96.96% Accuracy 96.96%	No	App/ system prototype	0	Capital’s Funds for Health Improvement and Research, CFH, 2021-1G-4091.
57	Clustering and Classification of a Qualitative Colorimetric Test	Marzia Hoque Tania, Khin T. Lwin, Antesar M. Shabut, M.A. Hossain	2019	International Conference on Computing, Electronics & Communications Engineering (iCCECE) 10.1109/iCCECOME.2018.8658480	To present machine learning based detection methods for a qualitative colorimetric test.	The highest accuracy of 99.2% was achieved by the neural network (MLP) using Bayesian regularization backpropagation.	Malaysia dataset 254 plasmonic ELISA	Culture	Single	ELISA plasma - Molecular	Bayesian regularization artificial neural network (BRANN) k-means Quadratic discriminant (QD) Random Forest k-NN	No	10-fold CV	Accuracy, Sensitivity, Specificity	BRANN Accuracy 99.2% Sensitivity 100% Specificity 98.86%	Yes, 1 other study	Model	5	The Erasmus Mundus FUSION project (Grant reference number: 2013-3254 1/001001, British Council Newton Institutional Links and Newton-Ungku Omar Fund (Grant reference number: 216385726).
58	Combining metabolome and clinical indicators with machine learning provides some promising diagnostic markers to precisely detect smear‑positive/negative pulmonary tuberculosis	Xin Hu, Jie Wang, Yingjiao Ju, Xiuli Zhang, Wushou’er Qimanguli, Cuidan Li, Liya Yue, Bahetibieke Tuohetaerbaike, Ying Li, Hao Wen, Wenbao Zhang, Changbin Chen, Yefeng Yang, Jing Wang, Fei Chen	2022	BMC Infectious Diseases https://doi.org/10.1186/s12879-022-07694-8	To combine metabolomics and clinical indicators with machine learning to screen out newly diagnostic biomarkers for the precise identification of smear-positive pulmonary tuberculosis (SPPT) and smear-negative PTB (SNPT) patients.	The study reveals plasma metabolomic characteristics of SPPT and SNPT patients, provide some novel promising diagnostic markers for precision diagnosis of various types of TB, and show the potential of machine learning in screening out biomarkers from big data.	China dataset Total 100 27 TB 37 TB negative 36 controls	Culture	Multimodal	Clinical indicators and Differentially abundant metabolites (DAMs) - Molecular, Physiologic	Principal component analysis (PCA) k-NN Random forest (RF), support vector machines (SVM), multilayer perceptron neural network (MLP)	No	Train-Test Train (81) Test (19)	Accuracy	MLP Accuracy 94.74%	No	Model	10	The State Key Laboratory of Pathogenesis, Prevention and Treatment of High Incidence Diseases in Central Asia, Xinjiang Medical University (Grant No. SKL-HIDCA-2021-JH10, SKL-HIDCA-2020-38, SKL-HIDCA-2020-36 and SKL-HIDCA-2020-35), Major Science and Technology Special Project in Xinjiang Uygur Autonomous Region (Grant No. 2017A03006-2), National Natural Science Foundation of China (NSFC) (Grant N…
59	Compact Single Hidden Layer Feedforward Network for Mycobacterium Tuberculosis Detection	M. K. Osman, Mohd Halim Mohd Noor, M. Y. Mashor, H. Jaafar	2011	IEEE International Conference on Control System, Computing and Engineering 10.1109/ICCSCE.2011.6190565	To evaluate the performance of compact single hidden layer feedforward neural network (C-SLFN) for classifying TB bacilli in tissue slide images.	The standard ELM outperformed the C-SLFN in term of classification accuracy. The standard ELM, however requires a large number of hidden nodes compares to the C-SLFN.	Hospital Universiti Sains Malaysia dataset 20 ZN-stained tissue slides Total 1603 images	Unclear/ not described	Single	Sputum image - Radiographic	C-SLFN Extreme Learning Machine (ELM)	No	Train-Test Train (1000) Test (603)	Accuracy	Standard ELM Accuracy 75.46	No	Model	21	None
60	Comparative Study for Tuberculosis Detection by Using Deep Learning	Büşra Kübra Karaca, Selda Güney, Berna Dengiz, Muhteşem Ağıldere	2021	44th International Conference on Telecommunications and Signal Processing (TSP) 10.1109/TSP52935.2021.9522634	To propose an automatic approach for detecting TB in CXRs.	The proposed method performed the best with the DenseNet121 on augmented images. Data augmentation can be utilized to increase the accuracy of detection of TB.	MC (138)	Radiologist's reading	Single	CXR - Radiographic	VGG-16, VGG-19, DenseNet-121, MobileNet, InceptionV3 SVM	Yes	5-fold CV	Accuracy, AUC	DenseNet-121 Accuracy 98.9% AUC 100%	Yes, 5 other studies	Model	11	None
61	Comparison of common machine learning models for classification of tuberculosis using transcriptional biomarkers from integrated datasets	Carly A. Bobak, Alexander J. Titus, Jane E. Hill	2019	Applied Soft Computing Journal https://doi.org/10.1016/j.asoc.2018.10.005	To propose a data analysis framework which directly integrates multiple publicly-available expression array datasets in order to identify a more reliable gene signature for the diagnosis of TB.	By directly integrating datasets and adjusting for batch effect, multicohort data can be used with canonical machine learning tools to drive addition findings which accurately classifies active TB infection in the clinical milieu of a variety of other similarly-presenting diseases as well as LTBI, patients with TB on treatment, and healthy controls.	Combined datasets Total 1164 National Institute of Health (NIH) Gene Expression Omnibus (GEO) GSE19491, GSE28623, GSE42834, GSE83456	Culture and Radiologist's reading	Single	Molecular	Random Forest, SVM, Partial Least Squares-Discriminant Analysis (PLS-DA)	No	Train-Test 2/1 5-fold CV	Accuracy, Sensitivity, Specificity, SAR, MSE, AUC	Random Forest Accuracy 86.12% Sensitivity 69.07% Specificity 91.78% SAR 79.47% MSE 0.1168 AUC 86.46%	No	Model	32	The Institutional Program Unifying Population and Laboratory Based Sciences award from the Burroughs Wellcome Fund, USA, the grant (Grant #1014106), the Office of the U.S. Director of the National Institutes of Health under award number T32LM012204.
62	Comprehensive Computer-Aided Decision Support Framework to Diagnose Tuberculosis From Chest X-Ray Images: Data Mining Study	Muhammad Owais, Muhammad Arsalan, Tahir Mahmood, Yu Hwan Kim, Kang Ryoung Park	2020	JMIR Medical Informatics 10.2196/21790	To propose a comprehensive CAD framework for the effective diagnosis of TB by providing visual as well as descriptive information from the previous patients’ database.	The retrieval results assist the radiologist in making an effective diagnostic decision relatedto the current medical condition of a patient. Moreover, the retrieval results can facilitate the radiologists in subjectively validating the CAD decision.	MC (138) SZ (662)	Radiologist's reading	Single	CXR - Radiographic	Fusion-based deep classification network - Shallow Deep CNN (ensemble-SDCNN) Multilevel similarity measure algorithm (MLSM)	Yes	5-fold CV Cross-data validation	Accuracy, Precision, Recall, F1-score, AUC	MC F1-score 92.9% Precision 93.7% Recall 92.1% Accuracy 92.8% AUC 96.5% SZ F1-score 90.8% Precision 90.9% Recall 90.8% Accuracy 90.8% AUC 94.8%	Yes, 15 other studies	App/ system prototype	20	The Ministry of Science and ICT (MSIT), Korea, under the ITRC (Information Technology Research Center) support program (IITP-2020-2020-0-01789) supervised by the IITP (Institute for Information & Communications Technology Promotion) and in part by the Bio and Medical Technology Development Program of the National Research Foundation of Korea (NRF) funded by the Korean government, the MSIT (NRF-20…
63	Computer-Aided Diagnosis for Tuberculosis Classification with Water Strider Optimization Algorithm	José Escorcia-Gutierrez, Roosvel Soto-Diaz, Natasha Madera, Carlos Soto, Francisco Burgos-Florez, Alexander Rodríguez, Romany F. Mansour	2023	Computer Systems Science and Engineering https://doi.org/10.32604/csse.2023.035253	To develop a Water Strider Optimization with Deep Transfer Learning Enabled Tuberculosis Classification (WSODTL-TBC) model on Chest X-rays (CXR).	The experimental development pointed out the betterment of the WSODTL-TBC model over existing algorithms.	Kaggle TB CXR Total 4200 Normal 3500 TB 700	Radiologist's reading	Single	CXR - Radiographic	U-Net ResNet-50 Water Strider Optimization (WSO) + LSTM	Yes	4200 as test set	Accuracy, Specificity, Sensitivity, F1-score	WSODTL-TBC Accuracy 98.9% Sensitivity 97.51% Specificity 97.51% F1-score 98.01	No	Model	0	None
64	Computer‑aided diagnostic for classifying chest X‑ray images using deep ensemble learning	Lara Visuña, Dandi Yang, Javier Garcia‑Blas, Jesus Carretero	2022	BMC Medical Imaging https://doi.org/10.1186/s12880-022-00904-4	To propose a novel architecture for a convolutional neural network (CNN) ensemble for classifying chest X-ray (CXR) images into four classes: viral Pneumonia, Tuberculosis, COVID-19, and Healthy.	The proposed method reach better results and generalization compared with previous works. In addition, the authors used an explainable deep learning with the objective of providing professionals more information that may be valuable when evaluating CXRs.	Combined datasets Total 11,954	Radiologist's reading	Single	CXR - Radiographic	VGG-16, VGG-19, InceptionV3, ResNet101V2, DenseNet121, CheXnet GradCAM	Yes	Train-Validation-Test 60/15/25	Accuracy, Precision, Recall, F1-score	Stacking ensemble Accuracy 99.0% Precision 99.0% Recall 99.0% F1-score 98.0%	Yes, 5 other studies	Model	13	The Innovative Medicines Initiative 2 Joint Undertaking (JU) under Grant Agreement No. 853989, the European Union’s Horizon 2020 research and innovation programme and EFPIA and Global Alliance for TB Drug Development non-profit organisation, Bill & Melinda Gates Foundation and University of Dundee.
65	Computer-Aided System for the Detection of Multicategory Pulmonary Tuberculosis in Radiographs	Yilin Xie, Zhuoyue Wu, Xin Han, Hongyu Wang, Yifan Wu, Lei Cui, Jun Feng, Zhaohui Zhu, Zhongyuanlong Chen	2020	Journal of Healthcare Engineering https://doi.org/10.1155/2020/9205082	To propose an integrated computer-aided system based on deep learning for the detection of multiple categories of tuberculosis lesions in chest radiographs.	The proposed computer-aided system is superior to current systems that can be used to assist radiologists in diagnoses and public health providers in screening for tuberculosis in areas where tuberculosis is endemic.	MC (138) SZ (662) JSRT (247) First Affiliated Hospital of Xi'an Jiao Tong University (FAHXJU), China (5344)	Radiologist's reading	Single	CXR - Radiographic	Faster Region-based Convolutional Network (Faster RCNN)	Yes	5-fold CV	Accuracy, Sensitivity, Specificity, AUC	MC AUC 97.7% Accuracy 92.6% Sensitivity 93.1% Specificity 92.3% SZ AUC 94.1% Accuracy 90.2% Sensitivity 85.4% Specificity 95.1%	Yes, 6 other studies	Model	33	The Xinjiang Uygur Autonomous Region’s Major Science and Technology Project in 2017, “Study on Comprehensive Evaluation and Key Technologies of Tuberculosis Prevention Service System in Southern Xinjiang, Xinjiang”, under grant 2017A03006-1. This work also was supported by the scientific research project of Education Department of Shaanxi Provincial Government (No. 19JK0808).
66	Convolution Neural Network With Coordinate Attention for the Automatic Detection of Pulmonary Tuberculosis Images on Chest X-Rays	Tianhao Xu, Zhenming Yuan	2022	IEEE Access 10.1109/ACCESS.2022.3199419	To propose a low-cost and automatic detection method of pulmonary tuberculosis images on chest X-rays to help primary radiologists.	The proposed method has better accuracy, which can help radiologists make auxiliary diagnosis.	SZ (662)	Radiologist's reading	Single	CXR - Radiographic	VGG-16 with attention mechanism (VGG16-CoordAttention)	Yes	5-fold CV	Accuracy, AUC, Precision, Recall, F1-score	Accuracy 92.73% AUC 97.71% Precision 92.73% Recall 92.83% F1-score 92.82%	Yes, 6 other studies	Model	9	The Science and Technology Research Project of the Corps under Grant 2021AB034-2, and the Natural Science Foundation of Zhejiang Province under Grant LGF20F020009.
67	Deep features to detect pulmonary abnormalities in chest X-rays due to infectious diseaseX: Covid-19, pneumonia, and tuberculosis	Md. Kawsher Mahbub, Milon Biswas, Loveleen Gaur, Fayadh Alenezi, KC Santosh	2022	Information Sciences https://doi.org/10.1016/j.ins.2022.01.062	To propose a custom designed Deep Neural Network (DNN) model to detect Covid-19, Pneumonia, and TB. in CXRs	The proposed CNN is light, it could potentially be used for mass screening in resource-constraint regions.	Kaggle TB CXR TB (3500) Kaggle Covid-19 Covid-19 (1200) Paul Mooney (3875) Combined datasets Healthy (6182)	Radiologist's reading	Single	CXR - Radiographic	Custom CNN ResNet50, ResNet152V2, MobileNetV2, InceptionV3	Yes	10-fold CV	Accuracy, Sensitivity, Specificity, Precision, F1-score, AUC	D3 (TB vs Healthy) Accuracy 99.76% AUC 100.0% Sensitivity 99.61% Specificity 99.91% Precision 99.90% F1-score 99.76%	Yes, 11 other studies	Model	73	None
68	Deep Learning Algorithms with Demographic Information Help to Detect Tuberculosis in Chest Radiographs in AnnualWorkers’ Health Examination Data	Seok-Jae Heo, Yangwook Kim, Sehyun Yun, Sung-Shil Lim, Jihyun Kim, Chung-Mo Nam, Eun-Cheol Park, Inkyung Jung, Jin-Ha Yoon	2019	International Journal of Environmental Research and Public Health https://doi.org/10.3390/ijerph16020250	To use deep learning to detect tuberculosis in chest radiographs in annual workers’ health examination data and compare the performances of convolutional neural networks (CNNs) based on images only (I-CNN) and CNNs including demographic variables (D-CNN).	Machine learning can facilitate the detection of tuberculosis in chest X-rays, and demographic factors can improve this process.	Yonsei University Hospital, South Korea Total 39,677 data	Radiologist's reading	Multimodal	CXR - Radiographic Demographic, Clinical and Medical data - Molecular, Physiologic	VGG-19, InceptionV3, ResNet50, DenseNet121, InceptionResNetV2	Yes	Train-Validation-Test Train (2000) Validation (20% of train) Test (37677)	AUC, Sensitivity	D-CNN (VGG-19) Sensitivity 81.5% AUC 92.13%	No	Model	93	Faculty research grant of Yonsei University College of Medicine (6-2018-0175).
69	Deep learning based CT images automatic analysis model for active/non-active pulmonary tuberculosis differential diagnosis	Mayidili Nijiati, Renbing Zhou, Miriguli Damaola, Chuling Hu, Li Li, Baoxin Qian, Abudukeyoumujiang Abulizi, Aihemaitijiang Kaisaier, Chao Cai, Hongjun Li, Xiaoguang Zou	2022	Frontiers in Molecular Biosciences https://doi.org/10.3389/fmolb.2022.1086047	To make use of 3D ResNet-50, a type of 3D CNN model, to distinguish active pulmonary tuberculosis from non-active pulmonary tuberculosis based on CT scans images.	3D ResNet-50 deep learning model was capable of achieving a diagnosis accuracy comparable to experienced radiologists and could be used as a rapid auxiliary diagnostic tool to differentiate active pulmonary tuberculosis and non-active pulmonary tuberculosis with indicative areas of the predicted disease visualized in the CT images.	Kashgar, China data Total 2291	Bacteriological	Single	CT - Radiographic	Nested Unet VGG-16, EfficientNet, ResNet-50 Grad-CAM	Yes	Train-Validation-Test 70/20/10 External Test set (200)	Accuracy, Recall, F1-score, AUC	ResNet-50 Internal test set: AUC 96.1% Accuracy 97.1% Recall 93.5% F1-score 92.4% External test set: AUC 94.6% Accuracy 91.0% Recall 89.0% F1-score 90.8%	No	Model	2	Tianshan Innovation Team Project: Artificial intelligence-based intelligent diagnosis model of active tuberculosis and clinical application innovation team (Grant No. 2022D14007), The National Key R&D Program of the Ministry of Science and Technology (Grant No. 2019YFE0121400), Regional Collaborative Innovation Project of Xinjiang Uygur Autonomous Region (Shanghai Cooperation Organization Science…
70	Deep Learning Detection of Active Pulmonary Tuberculosis at Chest Radiography Matched the Clinical Performance of Radiologists	Sahar Kazemzadeh, Jin Yu, Shahar Jamshy, Rory Pilgrim, Zaid Nabulsi, Christina Chen, Neeral Beladia, Charles Lau, Scott Mayer McKinney, Thad Hughes, Atilla P. Kiraly, Sreenivasa Raju Kalidindi, Monde Muyoyeta, Jameson Malemela, Ting Shih, Greg S. Corrado, Lily Peng, Katherine Chou, Po-Hsuan Cameron Chen, Yun Liu, Krish Eswaran, Daniel Tse, Shravya Shetty, Shruthi Prabhakara	2023	Radiology https://doi.org/10.1148/radiol.212213	To develop a deep learning system (DLS) to detect active pulmonary TB on chest radiographs and compare its performance to that of radiologists.	A deep learning method was found to be noninferior to radiologists for the determination of active tuberculosis on digital chest radiographs.	Combined datasets from 10 countries Total 165,754 images in 22,284 subjects	Bacteriological and Human reader	Single	CXR - Radiographic	Mask Region-based CNN (RCNN) ResNet EfficientNet	Yes	Train-Validation-Test Train (160187) Validation (3258) Test (2309)	AUC, Sensitivity, Specificity	AUC 89.0% Sensitivity 88.0% Specificity 79.0%	No	Model	18	None
71	Deep learning-based automatic detection of tuberculosis disease in chest X-ray images	Eman Showkatian, Mohammad Salehi, Hamed Ghaffari,Reza Reiazi,Nahid Sadighi	2022	Polish Journal of Radiology https://doi.org/10.5114/pjr.2022.113435	To train a convolutional neural network (CNN) model from scratch to automatically detect tuberculosis (TB) from chest X-ray (CXR) images and compare its performance with transfer learning based technique of different pre-trained CNNs.	Xception, ResNet50, and VGG16 models outperformed other deep CNN models for the datasets with image augmentation methods.	MC (138) SZ (662)	Radiologist's reading	Single	CXR - Radiographic	Custom CNN InceptionV3, Xception, ResNet50, VGG19, VGG16	Yes	Train-Validation-Test Train (2040) Validation (120) Test (120)	Accuracy, Sensitivity, Precision, AUC, F1-score	Xception, ResNet50, VGG16 Accuracy 90.0% Precision 91% Recall 91% F1-score 91% AUC 91%	Yes, 5 other studies	Model	31	None
72	Deep learning-based pulmonary tuberculosis automated detection on chest radiography: large-scale independent testing	Wen Zhou, Guanxun Cheng, Ziqi Zhang, Litong Zhu, Stefan Jaeger, Fleming Y. M. Lure, Lin Guo	2022	Quantitative Imaging in Medicine and Surgery https://dx.doi.org/10.21037/qims-21-676	To assess the performance of an artificial intelligence (AI) system to detect tuberculosis (TB) in a large scale external dataset.	The trained system can be used as a TB screening tool to flag possible cases for rapid radiologic review and guide further examinations for radiologists.	Internal dataset 7025 images External validation 358,169 images	Bacteriological	Single	CXR - Radiographic	Custom Deep CNN (ResNet) U-Net	Yes	Train-Validation-Test (Internal) Train (5045) Validation (631) Test (1349)	AUC, Accuracy, Sensitivity, Specificity, FPR, PPV, NPV	Internal AUC 99.80% Accuracy 94.8% Sensitivity 79.8% Specificity 99.6% FPR 0.004 PPV 0.986 NPV 0.938 External AUC 95.6% Accuracy 93.1% Sensitivity 84.4% Specificity 93.4% FPR 0.066 PPV 0.292 NPV 0.995	No	Model	19	The National Key Research and Development Program of China (No. 2019YFE0121400), the Shenzhen Science and Technology Program (No. KQTD2017033110081833; JSGG20201102162802008), and the Shenzhen Fundamental Research Program (No. JCYJ20190813153413160). This research was also supported by the Intramural Research Program of the National Library of Medicine, National Institutes of Health.
73	Deep pre-trained networks as a feature extractor with XGBoost to detect tuberculosis from chest X-ray	Muhammad Rahman, Yongzhong Cao, Xiaobing Sun, Bin Li, Yameng Hao	2021	Computers and Electrical Engineering https://doi.org/10.1016/j.compeleceng.2021.107252	To identify Tuberculosis from chest X-ray images, utilizing image preprocessing techniques, deep learning methods and a publicly accessible dataset of 7000 (3500 normal and 3500 tuberculosis infected) chest X-ray images.	The proposed method bestows hope to radiologists and medical facilities in developing countries to tackle Tuberculosis’s early diagnosis problem.	Kaggle TB dataset Total 7000	Radiologist's reading	Single	CXR - Radiographic	ResNet101, VGG-19, DenseNet201 XGBoost	Yes	Train-Test 80/20	Accuracy, AUC, Sensitivity, Specificity, F1-score, Precision	DenseNet201+XGBoost AUC 99.93% Accuracy 99.92% Precision 99.85% Sensitivity 100% F1-score 99.92% Specificity 99.85%	Yes, 14 other studies	Model	50	None
74	Deep Feature Learning from a Hospital-Scale Chest X-ray Dataset with Application to TB Detection on a Small-Scale Dataset	Ophir Gozes, Hayit Greenspan	2019	41st Annual International Conference of the IEEE Engineering in Medicine and Biology Society (EMBC) 10.1109/EMBC.2019.8856729	To present a feature learning scheme and demonstrate the applicability of features learned from a hospital-scale dataset to tackle small-scale chest X-ray dataset for the case of Tuberculosis.	While pathology labels in the ChestXray14 can be noisy, metadata is an objective and accurate label thus it can be advantageous to the feature learning process. In addition, it contributes information for both normal cases and pathological cases.	ChestXray14 (112120) MC (138) SZ (662)	Radiologist's reading	Multimodal	CXR - Radiographic Patient Positioning, Gender, Age - Physiologic	DenseNet121 ChexNet MetaChexNet	Yes	Train-Validation-Test ChestXray14 Train (104266) Validation (6336) Test (1518) SZ Train (462) Validation (100) Test (100) MC- external test set (138)	AUC	ChexNet MC AUC 95.2% SZ AUC 92.8% Combined AUC 94.4%	No	Model	37	None
75	Deep Learning Models for Tuberculosis Detection from Chest X-ray Images	Quang H. Nguyen, Binh P. Nguyen, Son D. Dao, Balagopal Unnikrishnan, Rajan Dhingra, Savitha Rani Ravichandran, Sravani Satpathy, Palaparthi Nirmal Raja, Matthew C. H. Chua	2019	26th International Conference on Telecommunications (ICT) 10.1109/ICT.2019.8798798	To propose an improved method for transfer learning over the regular method of using ImageNet weights for Tuberculosis detection.	The ImageNet weights are insufficient and the usage of appropriate data for pre-training is important and makes the entire process more efficient.	NIH-14 (112120) MC (138) SZ (662)	Radiologist's reading	Single	CXR - Radiographic	ResNet-50, VGG16, VGG19, DenseNet-121, InceptionResNet GradCAM	Yes	Train-Test Train (SZ) Test (MC)	AUC	SZ AUC 99.0% MC AUC 79.0%	No	Model	59	NVIDIA Corporation with the donation of the GPUs used for this research.
76	Deep Transfer Learning approach for Classification of Chest Infections in Radiographic X-Ray Images	Manzoor Mohammad, Manyam Rajasekhar Reddy	2022	Second International Conference on Computer Science, Engineering and Applications (ICCSEA) 10.1109/ICCSEA54677.2022.9936426	To develop a deep transfer learning model which will accurately classify various chest infections such as COVID-19, Lung-Opacity, Tuberculosis, Viral Pneumonia.	Though automatic classification models giving most accurate results it is suggested to go through experts manual review for diagnosis of lung infection as no model is 100% accurate and lot of further research to be done by considering huge data set and various conditions.	Combined datasets Total 5919	Radiologist's reading	Single	CXR - Radiographic	VGG16, InceptionNet, MobileNet, ResNet50, custom CNN	Yes	Train-Validation-Test Train 4526 Validation 647 Test 746	Accuracy, Precision, Recall	InceptionNetV2 Accuracy 96.9% Precision 97.20% Recall 96.37%	No	Model	0	None
77	Deep and Hybrid Learning Technique for Early Detection of Tuberculosis Based on X-ray Images Using Feature Fusion	Suliman Mohamed Fati, Ebrahim Mohammed Senan, Narmine ElHakim	2022	Applied Sciences https://doi.org/10.3390/app12147092	To propose two different approaches with two systems each to diagnose tuberculosis from two datasets.	The proposed methods help doctors and radiologists to diagnose tuberculosis early and increase chances of survival.	SZ (662) Kaggle TB dataset (4200)	Radiologist's reading	Single	CXR - Radiographic	ResNet50, GoogLeNet PCA SVM ANN Gray Level Co-occurrence Matrix (GLCM) Discrete Wavelet Transform (DWT) Local Binary Pattern (LBP)	Yes	Train-Test 80/20 Train-Validation 80/20	Accuracy, Sensitivity, Precision, Specificity, AUC	ResNet-50, GLCM, DWT, LBP Accuracy 99.8% Sensitivity 99.54% Precision 99.68% Specificity 100% AUC 99.82%	Yes, 8 other studies	Model	32	Prince Sultan University for paying the Article Processing Charges (APC) of this publication.
78	Deep-learning: A Potential Method for Tuberculosis Detection using Chest Radiography	Rahul Hooda, Sanjeev Sofat, Simranpreet Kaur, Ajay Mittal, Fabrice Meriaudeau	2017	IEEE International Conference on Signal and Image Processing Applications (ICSIPA) 10.1109/ICSIPA.2017.8120663	To present a potential method for tuberculosis detection using deep-learning which classifies CXR images into two categories, that is, normal and abnormal.	The proposed method could classify CXR images into TB positive and negative classes with good accuracy.	MC (138) SZ (662)	Radiologist's reading	Single	CXR - Radiographic	Custom CNN	No	Train-Test 75/25	Accuracy	Accuracy 82.09%	Yes, 6 other studies	Model	100	Nvidia Corporation for providing free-of-cost GPU for performing the experiments and the infra-structural support provided by Design Innovation Center (DIC), UIET, Panjab University, Chandigarh.
79	Deep Learning at Chest Radiography: Automated Classification of Pulmonary Tuberculosis by Using Convolutional Neural Networks	Paras Lakhani, Baskaran Sundaram	2017	Radiology https://doi.org/10.1148/radiol.2017162326	To evaluate the efficacy of deep convolutional neural networks (DCNNs) for detecting tuberculosis (TB) on chest radiographs.	Deep learning with DCNNs can accurately classify TB at chest radiography. A radiologist-augmented approach for cases where there was disagreement among the classifiers further improved accuracy.	Combined datasets Total 1007 MC (138) SZ (662) Belarus (88) Thomas Jefferson University Hospital (119)	Culture and Radiologist's reading	Single	CXR - Radiographic	AlexNet, GoogLeNet	Yes	Train-Validation-Test 68/17/15	Accuracy, Sensitivity, Specificity, AUC	Ensemble AUC 99.0% Accuracy 96.0% Sensitivity 97.3% Specificity 94.7%	Yes, 1 other study	Model	1695	None
80	Deep learning–based automated detection algorithm for active pulmonary tuberculosis on chest radiographs: diagnostic performance in systematic screening of asymptomatic individuals	Jong Hyuk Lee, Sunggyun Park, Eui Jin Hwang, Jin Mo Goo, Woo Young Lee, Sangho Lee, Hyungjin Kim, Jason R. Andrews, Chang Min Park	2021	European Radiology https://doi.org/10.1007/s00330-020-07219-4	To validate deep learning-based automated detection (DLAD) algorithm for detection of active pulmonary tuberculosis and any radiologically identifiable relevant abnormality on chest radiographs (CRs).	Systematic screening for tuberculosis in a low-prevalence setting, DLAD algorithm demonstrated excellent diagnostic performance, comparable with the radiologists in the detection of active pulmonary tuberculosis.	Private dataset (Seoul) Total 20,135 images from 19,686 subjects	Radiologist's reading	Single	CXR - Radiographic	Lunit INSIGHT v4.7.2	No	Test (20,135)	AUC, Sensitivity, Specificity, PPV, NPV	AUC 99.9% Sensitivity 100% Specificity 95.9% PPV 0.006 NPV 1.000	No	Clinical evaluation	31	The Seoul Research & Business Development Program (grant number FI170002).
81	DeepLungNet: An Effective DL-Based Approach for Lung Disease Classification Using CRIs	Naeem Ullah, Mehrez Marzougui, Ijaz Ahmad, Samia Allaoua Chelloug	2023	Electronics https://doi.org/10.3390/electronics12081860	To propose the DeepLungNet, deep learning (DL) model which comprises 20 learnable layers, i.e., 18 convolution (ConV) layers and 2 fully connected (FC) layers, for various lung diseases classification (Viral pneumonia, bacterial pneumonia, TB, COVID-19, lung opacity).	The study offers an efficient and automated method for classifying lung diseases that aids in the early detection of lung disease.	Combined datasets Total 26,145	Unclear/ not described	Single	CXR - Radiographic	Custom CNN	No	Train-Test 80/20	Accuracy, Precision, Recall, F1-score	TB Accuracy 99.26% Precision 95.0% Recall 96.0% F1-score 96.0%	Yes, 3 other studies	Model	5	The Princess Nourah bint Abdulrahman University Researchers Supporting Project number (PNURSP2023R239), Princess Nourah bint Abdulrahman University, Riyadh, Saudi Arabia, the Deanship of Scientific Research at King Khalid University for funding this work through large group Research Project under grant number RGP2/249/44.
82	Deep neural network model with Bayesian optimization for tuberculosis detection from X‑Ray images	Murat Uçar	2023	Multimedia Tools and Applications https://doi.org/10.1007/s11042-023-15212-4	To propose a new approach for diagnosing tuberculosis disease which is based on the development of a deep neural network (DNN) model in which hyperparameters are determined using the Bayes optimization method.	The best pre-trained model for extracting features from images as well as the most efficient and effective DNN structure for detecting tuberculosis disease has been revealed in this study.	Kaggle TB dataset Total 7000	Radiologist's reading	Single	CXR - Radiographic	VGG16, EfficientNetB0, ResNet101, DenseNet201 Bayesian optimization	Yes	Train-Test 80/20 Train-validation 90/10	Accuracy, Sensitivity, Specificity, Precision, F1-score	EfficientNetB0 Accuracy 99.29% Sensitivity 99.29% Specificity 99.29% Precision 99.29% F1-score 99.29%	Yes, 2 other studies	Model	2	None
83	Densely connected convolutional networks-based COVID-19 screening model	Dilbag Singh, Vijay Kumar, Manjit Kaur	2021	Applied Intelligence https://doi.org/10.1007/s10489-020-02149-6	To create an automated COVID-19 (including TB) screening model by ensembling the deep transfer learning models such as Densely connected convolutional networks (DCCNs), ResNet152V2, and VGG16.	The proposed ensemble model outperforms the competitive models in terms of accuracy, f-measure, area under curve, sensitivity, and specificity.	Combined datasets Total 11,494	Unclear/ not described	Single	CT - Radiographic	Densely CNN (DCCNs) - DenseNet201, ResNet152V2, VGG16	Yes	Train-Test 65/35	Accuracy, F1-score, AUC, Sensitivity, Specificity	Accuracy 98.84% AUC 98.29% F1-score 98.31% Sensitivity 98.84% Specificity 98.83%	Yes, 15 other studies	Model	103	None
84	Detecting Tuberculosis from Vietnamese X-Ray Imaging Using Transfer Learning Approach	Ha Manh Toan, Lam Thanh Hien, Ngo Duc Vinh, Do Nang Toan	2023	Computers, Materials & Continua https://doi.org/10.32604/cmc.2023.033429	To explore different ways of applying transfer learning and different training set types in tuberculosis diagnosis.	Transfer learning is a suitable approach for developing a diagnosis system by requiring less training time and providing highly accurate results in small medical datasets.	Vietnam (VRTB) 2000 Kaggle TB data 4200	Unclear/ not described	Single	CXR - Radiographic	AlexNet, ResNet34, ResNet50, DenseNet121	Yes	Train-Test Train 5200 Test 1000	Accuracy, Sensitivity, Specificity, AUC	Accuracy 93.33% Sensitivity 87.45% Specificity 99.2% AUC 99.29%	No	Model	0	The project KC-4.0.14/19-25 “Research on building a support system for diagnosis and prediction geo-spatial epidemiology of pulmonary tuberculosis by chest X-Ray images in Vietnam”.
85	Detection of pulmonary tuberculosis from chest X-Ray images using multimodal ensemble method	Jimmy, Tjeng Wawan Cenggoro, Bens Pardamean, Juliana Gozali, Denny Tanumihardja	2022	Communications in Mathematical Biology and Neuroscience https://doi.org/10.28919/cmbn/7776	To propose a multimodal model that uses images and patient demographics in tuberculosis detection.	The proposed approach leads to high accuracy and can improve the area under curve (AUC) value by 0.0213 compared to the unimodal model.	Murni Teguh Memorial Hospital Total 754 TB 202 Normal 552	Radiologist's reading	Multimodal	CXR - Radiographic Demographic: age, gender, BMI - Physiologic	EfficientNet (B1-B5), XGBoost Unet	Yes	Train-Validation-Test Validation 20% of Train	AUC, Sensitivity, Specificity	EfficientNet-B2 + XGBoost AUC 95.74% Sensitivity 93.61% Specificity 95.74%	Yes, 1 other study	Model	2	Murni Teguh Memorial Hospital, Medan, Indonesia, in association with Bioinformatics and Data Science Research Center, Bina Nusantara University, Jakarta, Indonesia.
86	Detection of tuberculosis from chest X-ray images: Boosting the performance with vision transformer and transfer learning	Linh T. Duong, Nhi H. Le, Toan B. Tran, Vuong M. Ngo, Phuong T. Nguyen	2021	Expert Systems With Applications https://doi.org/10.1016/j.eswa.2021.115519	To present a practical solution for the detection of tuberculosis from CXR images, making use of cutting-edge Machine Learning and Computer Vision algorithm.	The proposed tool outperforms the considered baselines with respect to different quality metrics.	MC (138) SZ (662) Belarus (304) Covid-19 data (10) Other datasets Total 28,672	Radiologist's reading	Single	CXR - Radiographic	EfficientNet(B0-B1), modified Vision Transformer, modified hybrid EfficientNet with Vision Transformer	Yes	Train-Validation-Test 80/10/10	Accuracy, AUC	ViTBase_EfficientNetB1 Accuracy 97.72% AUC 100%	Yes, 8 other studies	Model	95	None
87	Detection of various lung diseases including COVID-19 using extreme learning machine algorithm based on the features extracted from a lightweight CNN architecture	Md. Nahiduzzaman, Md Omaer Faruq Goni, Md. Robiul Islam, Abu Sayeed, Md. Shamim Anower, Mominul Ahsan, Julfikar Haider, Marcin Kowalski	2023	https:// Biocybernetics and Biomedical Engineering doi.org/10.1016/j.bbe.2023.06.003	To propose an intelligent recognition system for seven lung diseases based on machine learning (ML) techniques to aid the medical experts.	The proposed model has overshadowed the existing pioneering models to accurately differentiate lung diseases that can assist the medical physicians in treating the patient effectively.	Combined datasets Total 23,690	Unclear/ not described	Single	CXR - Radiographic	Custom CNN, Pearson Correlation Coefficient (PCC), Extreme Learning Machine (ELM)	No	Train-Test 80/20	Accuracy, Precision, Recall, F1-score, AUC	CNN-PCC-ELM Accuracy 99.51% Precision 100% Recall 100% F1-score 100% AUC 100%	Yes, 10 other studies	Model	5	None
88	Detection of Mycobacterium Tuberculosis Using Residual Neural Network	Agung W. Setiawan, Muhammad I. Rusydi	2022	International Seminar on Intelligent Technology and Its Applications (ISITIA) 10.1109/ISITIA56226.2022.9855300	To explore the use of a residual neural network (ResNet) in detecting Mycobacterium Tuberculosis (MT).	The results of this study can assist MT detection by reducing the workload. Furthermore, the proposed system gives the detection result more consistent.	Kaggle data 1,265 slide images 20,240 patch images	Unclear/ not described	Single	Sputum image - Radiographic	ResNet50, ResNet101, ResNet152	Yes	Train-Validation-Test 80/10/10	Accuracy	ResNet152 Accuracy 85.92%	No	Model	1	None
89	Detection of Tuberculosis Bacilli Using Deep Learning	Manish Tiwari, Mamta Patankar, Vijayshri Chaurasia, Madhu Shandilya, Ana Kumar, Anjali Potnis	2023	1st International Conference on Innovations in High Speed Communication and Signal Processing (IHCSP) 10.1109/IHCSP56702.2023.10127220	To propose a method for automatically detecting tuberculosis in ZN-stained images.	The automated system of detecting TB bacilli can increase speed in detecting tuberculosis bacilli and help in reducing misdiagnosis, false results, human error, and fatigue.	ZNSM-DB (1265)	Bacteriological and Human reader	Single	Sputum image - Radiographic	Custom CNN	No	Train-Test 70/30	Accuracy, Precision, Sensitivity, F1-score	Accuracy 98.74% Precision 98.61% Sensitivity 98.82% F1-score 98.71%	No	Model	0	None
90	Detection of Tuberculosis in Radiographs using Deep Learning-based Ensemble Methods	Mahisha Patel, Amitabh Das, Vineet Kumar Pant, Jayasurya M	2021	2021 Smart Technologies, Communication and Robotics (STCR) 10.1109/STCR51658.2021.9588936	To present an implementation of Ensemble methods using Stacked Generalization and Weighted Ensemble (Sum of probabilities and Voting Majority) methods using an amalgamation of VGGNet, DenseNet and EfficientNet models.	A verified and validated approach of model development and data improvisation has resulted in improved performance of the TB classification.	Combined datasets Total 3810 MC (138) SZ (662) Kaggle TB data (2210) TBX11K (800)	Radiologist's reading	Single	CXR - Radiographic	SVM VGG16, VGG19, DenseNet, EfficientNet	Yes	Train-Test Test 791	Accuracy, Recall, F1-score, AUC	EfficientNetB0, B1 + VGG16 Accuracy 95.19% Recall 95.93% F1-score 95.21% AUC 95.19%	No	Model	3	None
91	Detection of Pulmonary Tuberculosis Manifestation in Chest X-Rays Using Different Convolutional Neural Network (CNN) Models	Syeda Shaizadi Meraj, Razali Yaakob, Azreen Azman, Siti Nurulain Mohd Rum, Azree Shahrel Ahmad Nazri, Nor Fadhlina Zakaria	2019	International Journal of Engineering and Advanced Technology 10.35940/ijeat.A2632.109119	To implement four CNN models, namely VGG-16, VGG-19, ResNet50, and GoogLeNet, for identification of TB manifested CXRs.	The proposed VGG-16 model has gained highest score overall compared to the models from other two previous studies.	MC (138) SZ (662)	Radiologist's reading	Single	CXR - Radiographic	VGG-16, VGG-19, ResNet50, GoogLeNet	Yes	Train-Test 75/25	Accuracy, AUC	VGG-16 SZ data Accuracy 86.74% AUC 92.0% VG-19 MC data Accuracy 77.14% AUC 90.0%	Yes, 2 other studies	Model	34	Universiti Putra Malaysia under Geran Putra (GP/2018/9596100).
92	Development and validation of a 3D‑convolutional neural network model based on chest CT for differentiating active pulmonary tuberculosis from community‑acquired pneumonia	Dong Han, Yibing Chen, Xuechao Li, Wen Li, Xirong Zhang, Taiping He, Yong Yu, Yuequn Dou, Haifeng Duan, Nan Yu	2022	La radiologia medica https://doi.org/10.1007/s11547-022-01580-8	To develop and validate a 3D-convolutional neural network (3D-CNN) model based on chest CT for differentiating active pulmonary tuberculosis (APTB) from community acquired pneumonia (CAP).	3D-CNN has high classification performance in differentiating APTB from CAP using chest CT images. The application of 3D-CNN provides a new automatic and rapid diagnosis method for identifying patients with APTB from CAP using chest CT images.	Affiliated Hospital of Shaanxi University of Chinese Medicine (432) Baoji Central Hospital (61)	Radiologist's reading	Single	CT - Radiographic	3D-CNN	No	Train-Validation-Test 5/3/2 External Test from Dataset B (Baoji)	Accuracy, AUC, Sensitivity, Specificity, PPV/ Precision, NPV, F1-score	Internal test set Accuracy 98.9% AUC 98.8% Sensitivity 100% Specificity 97.7% PPV 97.8% NPV 100% F1-score 98.9%	No	Model	4	Key industrial innovation chain project of Shaanxi Provincial Department of science and technology (2021ZDLSF04-10); Subject Innovation Team of Shaanxi University of Chinese Medicine (2019-QN09; 2019-YS04).
93	Development and Validation of a Deep Learning–based Automatic Detection Algorithm for Active Pulmonary Tuberculosis on Chest Radiographs	Eui Jin Hwang, Sunggyun Park, Kwang-Nam Jin, Jung Im Kim, So Young Choi, Jong Hyuk Lee, Jin Mo Goo, Jaehong Aum, Jae-Joon Yim, Chang Min Park	2018	Clinical Infectious Diseases https://doi.org/10.1093/cid/ciy967	To develop a deep learning–based automatic detection (DLAD) algorithm using 54,221 normal CRs and 6768 CRs with active pulmonary tuberculosis that were labeled and annotated by 13 board-certified radiologists.	The DLAD demonstrated excellent and consistent performance in the detection of active pulmonary tuberculosis on CR, outperforming physicians, including thoracic radiologists.	Seoul National University Hospital (SNUH) Total 60,989 Normal 54,221 TB 6768 External validation: SNUH (183) Boramae Medical Center (140) Kyunghee University Hospital (173) Daejeon Eulji Medical Center (170) MC (132) SZ (646)	Culture and Radiologist's reading	Single	CXR - Radiographic	Custom CNN	No	Train-Validation-Test Train 60,089 Validation 450 Test 450 External test SNUH (183) Boramae Medical Center (140) Kyunghee University Hospital (173) Daejeon Eulji Medical Center (170) MC (132) SZ (646)	AUC, area under the alternative free-response ROC curves (AUAFROC), Sensitivity, Specificity, True detection rate	AUC 97.7%-100% AUAFROC 97.3%-100% Sensitivity 94.3%-100% Specificity 91.1%-100% True detection rate 94.5%-100%	No	Model	179	The Seoul National University Hospital Research fund (grant 04-2016-3000), Lunit Inc., and the Seoul Research & Business Development Program (grant FI170002).
94	Diagnosing tuberculosis using graph neural network	Hang Nguyen, Nam Tran, Bac Le	2022	14th International Conference on Knowledge and Systems Engineering (KSE) 10.1109/KSE56063.2022.9953751	To present a solution to automatically diagnose tuberculosis on X-ray images (CXR) using the graph neural network method.	The model achieves impressive results better than existing methods on the same data set.	Kaggle TB dataset Total 7000	Radiologist's reading	Single	CXR - Radiographic	Graph Isomorphism Network (GIN) CLAHE	No	Train-Validation-Test 70/15/15	Accuracy, Recall, Precision, F1-score, AUC	Accuracy 99.33% Recall 99.07% Precision 99.63% F1-score 99.35% AUC 99.97%	Yes, 4 other studies	Model	0	The TB Portals Consortium and the TB Portals Program of the National Institutes of Health (NIH).
95	Diagnosis of Active Pulmonary Tuberculosis and Community Acquired Pneumonia Using Convolution Neural Network Based on Transfer Learning	Dong Han, Taiping He, Yong Yu, Youmin Guo, Yibing Chen, Haifeng Duan, Nan Yu	2022	Academic Radiology https://doi.org/10.1016/j.acra.2021.12.025	To create a convolutional neural network (CNN) model for the diagnosis of active pulmonary tuberculosis (APTB) and community-acquired pneumonia (CAP) using chest radiographs (CRs).	The transfer learning-based CNN model has good classification performance in the diagnosis of APTB, CAP and normal patients using CRs.	Private dataset Total 3982	Radiologist's reading	Single	CXR - Radiographic	VGG16	Yes	Train-Validation-Test 5/3/2	Accuracy	Accuracy 94.47%	Yes, 3 other studies	Model	8	Subject Innovation Team of Shaanxi University of Chinese Medicine (2019-QN09).
96	Differentiating Between COVID-19 and Tuberculosis Using Machine Learning and Natural Language Processing	Moanda Diana Pholo, Yskandar Hamam, Abdel Baset Khalaf, Chunling Du	2022	Revue d'Intelligence Artificielle https://doi.org/10.18280/ria.360216	To analyse the differences between COVID-19 and TB in different patients, as a first step in the creation of a TB screening tool.	The developed model could help detect TB patients at COVID-19 testing stations.	ScienceDirect 395 case reports	Unclear/ not described	Single	Age, gender, clinical symptoms - Physiologic	Decision Tree, Random Forest, XGBoost	No	5-fold CV	AUC, F1-score	XGBoost AUC 87.0% F1-score 78.0%	No	Model	2	None
97	Distinguishing nontuberculous mycobacterial lung disease and Mycobacterium tuberculosis lung disease on X‑ray images using deep transfer learning	Minwoo Park, Youjin Lee, Sangil Kim, Young‑Jin Kim, Shin Young Kim, Yeongsic Kim, Hyun‑Min Kim	2023	BMC Infectious Diseases https://doi.org/10.1186/s12879-023-07996-5	To distinguish Nontuberculous mycobacterial lung disease (NTM-LD) and Mycobacterium tuberculosis lung disease (MTB-LD) in chest X-ray images using deep learning technology, which has been used in various fields recently.	It was difficult to distinguish between MTB-LD and NTM-LD in chest X-ray images, but this study has successfully distinguished the two diseases using deep learning methods. This study has the potential to aid clinical decisions if the two diseases need to be differentiated.	Private dataset Total 3314 Used 1342 External validation 80	Bacteriological	Single	CXR - Radiographic	DenseNet201, ResNet50, EfficientNetB4 GradCAM	Yes	Train-Validation-Test 80/10/10 External test 80	Accuracy, Precision, Recall, F1-score, AUC	Ensemble of ResNet50 + EfficientNetB4 Accuracy 85.0% Precision 79.0% Recall 85.0% F1-score 82.0% AUC 81.0%	No	Model	3	The National Research Foundation of Korea (NRF) [Grant numbers 2021R1A2B5B03087097, 2022R1A5A1033624].
98	Drug-Resistant Tuberculosis Treatment Recommendation, and Multi-Class Tuberculosis Detection and Classification Using Ensemble Deep Learning-Based System	Chutinun Prasitpuriprecha, Sirima Suvarnakuta Jantama, Thanawadee Preeprem, Rapeepan Pitakaso, Thanatkij Srichok, Surajet Khonjun, Nantawatana Weerayuth, Sarayut Gonwirat, Prem Enkvetchakul, Chutchai Kaewta, Natthapong Nanthasamroeng	2022	Pharmaceuticals https://doi.org/10.3390/ph16010013	To develop the TB/non-TB detection and drug-resistant categorization diagnosis decision support system (TB-DRC-DSS).	The model is capable of detecting both TB-negative and TB-positive samples, as well as classifying drug-resistant strains and also providing treatment recommendations.	Combined datasets Total 7008	Unclear/ not described	Single	CXR - Radiographic	EfficientNetB7, MobileNetV2, DenseNet121 U-Net	Yes	Train-Test 80/20 5-fold CV	Accuracy, F1-score, AUC	Ensemble Accuracy 92.6% F1-score 90.9% AUC 94.7%	Yes, 14 other studies	Application	14	The Ministry of Higher Education, Science, Research, and Innovation (MHESRI), Basic Research Fund group, and the AIO-SMART laboratory at Ubon Ratchathani University.
99	Efficient Deep Network Architectures for Fast Chest X-Ray Tuberculosis Screening and Visualization	F. Pasa, V. Golkov, F. Pfeiffer, D. Cremers, D. Pfeiffer	2019	Scientific Reports https://doi.org/10.1038/s41598-019-42557-4	To propose a simple convolutional neural network optimized for the tuberculosis diagnosis problem which is faster and more efficient than previous models but preserves their accuracy.	The specialized architecture can be trained from scratch and achieve good results compared to other publications, while reducing the computational, memory and power requirements significantly.	Combined datasets Total 1104 MC (138) SZ (662) Belarus (304)	Radiologist's reading	Single	CXR - Radiographic	Custom CNN	No	5-fold CV	Accuracy, AUC	MC Accuracy 79.0% AUC 81.1% SZ Accuracy 84.4% AUC 90.0% Combined Accuracy 86.2% AUC 92.5%	Yes, 5 other studies	Model	312	The German Research Foundation (DFG) and the Technical University of Munich within the Open Access Publishing Funding Programme.
100	Ensemble learning based automatic detection of tuberculosis in chest X-ray images using hybrid feature descriptors	Muhammad Ayaz, Furqan Shaukat, Gulistan Raja	2021	Physical and Engineering Sciences in Medicine https://doi.org/10.1007/s13246-020-00966-0	To propose a novel TB detection technique that combines hand-crafted features with deep features (convolutional neural network-based) through Ensemble Learning.	The Ensemble worked better than individual classifiers.	MC (138) SZ (662)	Radiologist's reading	Single	CXR - Radiographic	Gabor Filter Logistic Regression InceptionV3, InceptionResNetV2, VGG16, VGG19, MobileNet, ResNet50, Xception	Yes	10-fold CV	Accuracy, AUC	Ensemble MC Accuracy 93.47% AUC 97.0% SZ Accuracy 97.59% AUC 99.0%	Yes, 9 other studies	Model	81	Partial financial support was received by First Author from University of Engineering & Technology Taxila, Pakistan in form of Scholarship and Tuition Fee waiver during this research.
101	Ensemble Technique Coupled with Deep Transfer Learning Framework for Automatic Detection of Tuberculosis from Chest X-ray Radiographs	Evans Kotei, Ramkumar Thirunavukarasu	2022	Healthcare https://doi.org/10.3390/ healthcare10112335	To propose an automatic TB detection system using advanced deep learning (DL) models.	The proposed stacked ensemble algorithm performed better than other methods and segmented lung CXR images with ensemble learning produce a better result than un-segmented lung CXR images.	MC (138) SZ (662) Kaggle data (1500)	Radiologist's reading	Single	CXR - Radiographic	U-Net Custom CNN InceptionResNetV2, ResNet50, EfficientNetB1, Xception, InceptionV3, VGG16, VGG19, DenseNet201, MobileNet	Yes	Train-Validation-Test Train (1500) Validation (138) Test (662)	Accuracy, Sensitivity, Specificity	Ensemble Accuracy 98.38% Sensitivity 98.89% Specificity 98.70%	Yes, 13 other studies	Model	7	None
102	Ensemble deep learning for tuberculosis detection	Mohd Hanafi Ahmad Hijazi, Leong Qi Yang, Rayner Alfred, Hairulnizam Mahdin, Razali Yaakob	2020	Indonesian Journal of Electrical Engineering and Computer Science http://doi.org/10.11591/ijeecs.v17.i2.pp1014-1020	To introduce an approach to detect TB, that does not require segmentation of objects of interest, based on ensemble deep learning.	The proposed approach produced a model that recorded the best accuracy, sensitivity, and specificity.	MC (138) SZ (662)	Radiologist's reading	Single	CXR - Radiographic	Custom CNN InceptionV3, VGG16	Yes	10-fold CV	Accuracy, Sensitivity, Specificity	Ensemble Accuracy 91.0% Sensitivity 89.6% Specificity 90.7%	No	Model	6	Universiti Malaysia Sabah (UMS) through a grant SDK0018-2017 and Artificial Intelligence Research Unit, UMS.
103	Ensemble deep learning for tuberculosis detection using chest X-Ray and canny edge detected images	Stefanus Kieu Tao Hwa, Mohd Hanafi Ahmad Hijazi, Abdullah Bade, Razali Yaakob, Mohammad Saffree Jeffree	2019	IAES International Journal of Artificial Intelligence http://doi.org/10.11591/ijai.v8.i4.pp429-435	To present an ensemble deep learning for TB detection using chest x-ray and Canny edge detected images.	Using different types of features extracted from different types of images can improve the detection rate.	MC (138) SZ (662)	Radiologist's reading	Single	CXR - Radiographic	InceptionV3, VGG16	Yes	10-fold CV	Accuracy, Sensitivity, Specificity	Ensemble Accuracy 89.77% Sensitivity 90.91% Specificity 88.64%	No	Model	63	Universiti Malaysia Sabah supports this work through a grant SDK0018-2017 and Knowledge Technology Research Unit, UMS.
104	Ensembling of Efficient Deep Convolutional Networks and Machine Learning Algorithms for Resource Effective Detection of Tuberculosis Using Thoracic (Chest) Radiography	Rajat Mehrrotraa, M. A. Ansari, Rajeev Agrawal, Pragati Tripathi, Md Belal Bin Heyat, Mohammed Al-Sarem, Abdullah Yahya Mohammed Muaad, Wamda Abdelrahman Elhag Nagmeldin, Abdelzahir Abdelmaboud, Faisal Saeed	2022	IEEE Access 10.1109/ACCESS.2022.3194152	To propose the ensembling of efficient deep convolutional networks and machine learning algorithms that do not entail heavy computational resources.	The proposed method is beneficial in identifying TB infections amid this COVID-19 pandemic, predominantly in countries with limited resources.	Combined datasets TBX11K (11,200) Covid-19 data (878) SZ (662)	Culture and Radiologist's reading	Single	CXR - Radiographic	DenseNet201, XceptionNet, InceptionResNetV2 SVM, kNN, Ensemble	Yes	5-fold CV and 10-fold CV	Accuracy, AUC	Ensemble with SVM Accuracy 87.90% AUC 94.0%	Yes, 8 other studies	Model	13	The Deanship of Scientific Research at King Khalid University.
105	eRx – A technological advance to speed-up TB diagnostics	Marlon F. Alcantara, Yu Cao, Benyuan Liu, Chang Liu, Ning Zhang, Pengfei Zhang, Terry Griffin, Walter H. Curioso, Cesar Ugarte-Gil, Maria J. Brunette	2020	Smart Health https://doi.org/10.1016/j.smhl.2020.100117	To design a user-centred, mobile device-based CAD system to expedite the TB diagnosis process by developing and implementing image processing and machine learning techniques to analyse patients’ chest X-ray images.	eRx system covers the obtaining of high-quality data, artificial intelligence support and mobile technologies directly in hands of the healthcare professionals, each software has already been validated individually, and will be evaluated together during a pilot study working directly with local healthcare centers, physicians and nurses.	Peru combined dataset Total 4701	Unclear/ not described	Single	CXR - Radiographic	GoogLeNet	Yes	Train-Test 80/20	Accuracy	Accuracy 93.4%	No	Application	9	This project is supported in partial by National Institutes of Health of the United States (Award #: 1R01EB021900), National Science Foundation of the United States (Award No. 1547428, 1541434, 1440737, 1229213, and 1156639).
106	eRxNet: A Pipeline of Convolutional Neural Networks for Tuberculosis Screening	Terence Griffin, Qilei Chen, Xinzi Sun, Dechun Wang, Maria J. Brunette, Yu Cao, Benyuan Liu	2021	Third International Conference on Transdisciplinary AI (TransAI) 10.1109/TransAI51903.2021.00017	To develop eRxNet, a pipeline of convolutional neural networks (CNNs) for analyzing CXRs for the purpose of TB screening.	The resulting four stage pipeline of CNNs, using a combination of DenseNet, Faster R-CNN, and Mask R-CNN, has sufficiently strong performance to be a useful tool for TB screening.	UML-Peru (4494) TBX11K (8400)	Culture	Single	CXR - Radiographic	DenseNet with Spatial Pyramid Pooling (DenseNet-SPP), Faster R-CNN, Mask R-CNN	Yes	Train-Validation-Test 80/10/10 5-fold CV	Precision, Recall, Specificity, F1-score, AUC	DenseNet-SPP UML-Peru Precision 98.0% Recall 96.8% Specificity 81.4% F1-score 97.4% AUC 94.33% TBX11K Precision 99.3% Recall 97.6% Specificity 99.2% F1-score 98.5% AUC 99.87%	No	Model	2	None
107	Evaluating the performance of multilayer perceptron algorithm for tuberculosis disease Raman data	Rahat Ullah, Saranjam Khan, Zahra Ali, Hina Ali, Adnan Ahmad, Iftikhar Ahmed	2022	Photodiagnosis and Photodynamic Therapy https://doi.org/10.1016/j.pdpdt.2022.102924	To evaluate the performance of multilayer perceptron (MLP) algorithm on the Raman Spectroscopic data of tuberculosis disease.	Raman spectroscopy together with machine based algorithms may provide real time classification in unknown samples.	Total 85 36 blood samples TB+ 30 blood samples TB- 19 blood samples Healthy	Culture	Single	Blood sera - Molecular	Multilayer Perceptron	No	5-fold CV	Sensitivity, Specificity, PPV, NPV, F1-score, MCC	Sensitivity 97.1% Specificity 85.7% PPV 91.7% NPV 94.7% F1-score 94.3% MCC 84.6%	No	Model	4	None
108	Exhaled human breath analysis in active pulmonary tuberculosis diagnostics by comprehensive gas chromatography-mass spectrometry and chemometric techniques	Marco Beccaria, Carly Bobak, Boitumelo Maitshotlo, Theodore R Mellors, Giorgia Purcaro, Flavio A Franchina, Christiaan A Rees, Mavra Nasir, Andrew Black, Jane E Hill	2019	Journal of Breath Research https://doi.org/10.1088/1752-7163/aae80e	To investigate the possibility of using human breath for the diagnosis of active TB among TB suspect patients, considering also several risk factors for TB for smokers and those with human immunodeficiency virus (HIV).	Developing a non-invasive diagnostic for active TB using patient breath is a potentially rich avenue of research, including among patients with HIV comorbidities.	South Africa 50 subjects	Bacteriological (GeneXpert)	Single	Breath chromatographic data - Molecular	SVM, Partial Least Squares Discriminant Analysis, Random Forest	No	Train-Test 60/40 5-fold CV	Accuracy, Sensitivity, Specificity, AUC	Random Forest Accuracy 90.0% Sensitivity 100% Specificity 60.0% AUC 96.0%	No	Model	71	The Institutional Program Unifying Population and Laboratory Based Sciences award from the Burroughs Wellcome Fund (Grant #1014106) and the National Institutes of Health training grant (Grant #T32LM012204).
109	Explainable Residual Network for Tuberculosis Classification in the IoT Era	Zubaida Sa’Id Ameen, Auwalu Saleh Mubarak, Chadi Altrjman, Sinem Alturjman, R. A. Abdulkadir	2022	International Conference on Forthcoming Networks and Sustainability in AIoT Era (FoNeS-AIoT) 10.1109/FoNeS-AIoT54873.2021.00012	To apply ResNet-50 to classify TB and normal X-ray images and employ a Grad-CAM method to understand the features used in deciding the classification results.	ResNet-50 and Grad-CAM have been successfully applied in TB detection problem.	Kaggle data 704	Radiologist's reading	Single	CXR - Radiographic	ResNet-50, GradCAM	Yes	Train-Validation-Test 80/10/10	Accuracy, Sensitivity, Specificity, F1-score, Precision, AUC	Accuracy 99.5% Sensitivity 99.0% Specificity 100% F1-score 99.0% Precision 99.0% AUC 99.5%	No	Model	7	None
110	Explanatory classification of CXR images into COVID-19, Pneumonia and Tuberculosis using deep learning and XAI	Mohan Bhandari, Tej Bahadur Shahi, Birat Siku, Arjun Neupane	2022	Computers in Biology and Medicine https://doi.org/10.1016/j.compbiomed.2022.106156	To propose a light weight convolution neural network (CNN) for lung diseases (COVID-19, Pneumonia, and TB) detection on chest X-ray (CXR) images.	Explainable Artificial Intelligence (XAI) and deep learning (DL) models give clinicians/medical professionals persuasive and coherent conclusions related to the detection and categorization of COVID-19, Pneumonia, and TB.	Combined datasets Total 7132	Radiologist's reading	Single	CXR - Radiographic	Custom CNN Gradient-weighted Class Activation Mapping (Grad-CAM), Local Interpretable Modelagnostic Explanation (LIME), SHapley Additive exPlanation (SHAP)	No	10-fold CV	Accuracy	Accuracy 94.31%	Yes, 7 other studies	Model	39	None
111	Exploiting Cascaded Ensemble of Features for the Detection of Tuberculosis Using Chest Radiographs	A. F. M. Saif, Tamjid Imtiaz, Celia Shahnaz, Wei-Ping Zhu, M. Omair Ahmad	2021	IEEE Access 10.1109/ACCESS.2021.3102077	To propose a cascaded ensembling method that combines both the hand-engineered and the deep learning-based features for the Tuberculosis detection task.	By using the proposed method, outstanding performance is achieved through extensive simulation on two benchmark datasets that verifies the effectiveness of the method.	MC (138) SZ (662)	Radiologist's reading	Single	CXR - Radiographic	DenseNet-169, ResNet-50, InceptionV3 Logistic Regression	Yes	10-fold CV	Accuracy, Sensitivity, Specificity, AUC	Ensemble (HE/Hand-engineered and DL/deep learning) MC Accuracy 98.4% Sensitivity 99.1% Specificity 99.4% AUC 99.2% SZ Accuracy 99.7% Sensitivity 99.6% Specificity 99.6% AUC 99.7%	Yes, 5 other studies	Model	7	The Natural Sciences and Engineering Research Council of Canada and the Regroupment Strategique en Microelectronique du Quebec.
112	Extreme Learning Machine based Differentiation of Pulmonary Tuberculosis in Chest Radiographs using Integrated Local Feature Descriptors	Satyavratan Govindarajan, Ramakrishnan Swaminathan	2021	Computer Methods and Programs in Biomedicine https://doi.org/10.1016/j.cmpb.2021.106058	To identify and classify Tuberculosis conditions from healthy subjects in chest radiographs using integrated local feature descriptors and variants of extreme learning machine (ELM).	As ELM based method is able to differentiate the subtle changes in inter and intra subject variations of chest X-ray images, the proposed methodology seems to be useful for computer-based detection of Pulmonary Tuberculosis.	MC (138)	Radiologist's reading	Single	CXR - Radiographic	Extreme Learning Machine (ELM) Online Sequential ELM (OSELM)	No	10-fold CV	Sensitivity, Specificity, Precision, F1-score, Accuracy	ELM Accuracy 99.2% Sensitivity 99.3% Specificity 99.3% Precision 99.0% F1-score 99.2%	Yes, 6 other studies	Model	17	None
113	Histogram Matched Chest X-Rays Based Tuberculosis Detection Using CNN	Joe Louis Paul Ignatius, Sasirekha Selvakumar, Kavin Gabriel Joe Louis Paul, Aadhithya B. Kailash, S. Keertivaas, S. A. J. Akarvin Raja Prajan	2023	Computer Systems Science and Engineering https://doi.org/10.32604/csse.2023.025195	To propose a deep CNN-based approach for detecting tuberculosis, which can be utilized to improve abnormality detection and initial tuberculosis screening.	The coupled methodology of histogram matching with the CXRs improves the accuracy and detection performance of CNN models for TB detection.	Combined datasets Total 6002	Radiologist's reading	Single	CXR - Radiographic	Resnet50, Resnet101, Resnet152, InceptionV3, VGG16, VGG19, DenseNet121, DenseNet169, DenseNet201, MobileNet	Yes	Train-Test 80/20	Sensitivity, Specificity, Precision, F1-score, Accuracy	ResNet-50 with Histogram matching Accuracy 99.58% Sensitivity 99.65% Specificity 99.51% Precision 99.48% F1-score 99.56%	Yes, 9 other studies	Model	3	None
114	Hybrid RID Network for Efficient Diagnosis of Tuberculosis from Chest X-rays	Rabia Rashid, Sajid Gul Khawaja, Muhammad Usman Akram, Asad Mansoor Khan	2018	9th Cairo International Biomedical Engineering Conference (CIBEC) 10.1109/CIBEC.2018.8641816	To present an intelligent computer-aided diagnostic (CAD) system, named as RID network, that learns how to distinguish between normal and Tuberculosis (TB) infected radiograph.	Adopting hybrid approach by combining SVM with CNN models slightly improves the accuracy especially if the dataset is limited.	SZ (662)	Radiologist's reading	Single	CXR - Radiographic	ResNet-152, Inception-ResNetV2, DenseNet-161 SVM	Yes	Train-Test 90/10	Accuracy, Sensitivity, Specificity, AUC	Accuracy 90.5% Sensitivity 89.4% Specificity 91.9% AUC 95.0%	Yes, 7 other studies	Model	20	None
115	IEViT: An enhanced vision transformer architecture for chest X-ray image classification	Gabriel Iluebe Okolo, Stamos Katsigiannis, Naeem Ramzan	2022	Computer Methods and Programs in Biomedicine https://doi.org/10.1016/j.cmpb.2022.107141	To examine the use of a novel Transformer-based deep learning model for the task of chest X-ray image classification.	The proposed Image Enhanced Vision Transformer (IEViT) model outperformed all ViT’s variants for all the examined chest X-ray image data sets, demonstrating its superiority and generalisation ability.	Combined datasets Total 56,334	Radiologist's reading	Single	CXR - Radiographic	IEViT, ViT-B, ViT-L InceptionV3, Xception, ResNet50V2, EfficientNetB4, InceptionResNetV2	Yes	Train-Test 80/20 Train-validation 90/10	Accuracy, Recall, Precision, F1-score	TB dataset Accuracy 100% Recall 100% Precision 100% F1-score 100%	No	Model	21	The SAFE_RH project at the University of the West of Scotland under Grant No. ERASMUS+ CBHE - 619483-EPP-1-2020-1-UK-EPPKA2-CBHE .
116	Image Enhancement for Tuberculosis Detection Using Deep Learning	Khairul Munadi, Kahlil Muchtar, Novi Maulina, Biswajeet Pradhan	2020	IEEE Access 10.1109/ACCESS.2020.3041867	To evaluate the effect of two different pre-processing approaches (Unsharp Masking/UM and High-Frequency Emphasis Filtering/HEF) on the use of pre-trained CNN to detect TB disease.	The use of an image enhancement system to pre-process the TB images will thus allow the tested pre-trained network to learn better model.	SZ (662)	Radiologist's reading	Single	CXR - Radiographic	EfficientNet-B4, ResNet-50, ResNet-18 UM, HEF, CLAHE	Yes	Train-Test 60/40	Accuracy, AUC	Accuracy 89.92% AUC 94.8%	Yes, 4 other studies	Model	80	The Institute for Research and Community Services (LPPM), Universitas Syiah Kuala, Indonesia, under Grant 9/UN11.2.1/PT.01.03/PNBP/2020, and the Ministry of Research, Technology, and Higher Education of the Republic of Indonesia through the 2019 World Class Professor (WCP) Programme.
117	Impact of Transfer Learning on Chest X-Ray (CXR) Images for Tuberculosis Classification	Syeda Zainab Yousuf Zaidi, Amina Jameel, Muhammad Usman Akram	2021	International Conference on Robotics and Automation in Industry (ICRAI) 10.1109/ICRAI54018.2021.9651373	To propose a neural network-based automated TB diagnostic system that avoids the potential overfitting of complex transfer learning models by keeping the network relatively shallow and using augmented data for training the model from scratch.	The proposed model performs reasonably well when compared with the complex transfer learning models for TB detection and classification tasks.	MC (138) SZ (662)	Radiologist's reading	Single	CXR - Radiographic	VGG16, VGG19, ResNet50, DenseNet Custom CNN	Yes	Train-Test 70/30	Accuracy, Sensitivity, Specificity, F1-score	MC Accuracy 88.0% Sensitivity 91.0% Specificity 84.0% F1-score 89.0% SZ Accuracy 83.0% Sensitivity 85.0% Specificity 82.0% F1-score 83.0%	No	Model	1	None
118	Improving tuberculosis diagnostics using deep learning and mobile health technologies among resource-poor communities in Perú	Marlon F. Alcantara, Yu Cao, Chang Liu, Benyuan Liu, Maria Brunette, Ning Zhang, Tong Sun, Peifeng Zhang, Qilei Chen, Ying Li, Cesar Morocho Albarracin, Jesus Peinado, Epifanio Sanchez Garavito, Leonid Lecca Garcia, Walter H. Curioso	2017	Smart Health http://dx.doi.org/10.1016/j.smhl.2017.04.003	To reduce TB patient wait times for being diagnosed by developing new machine learning techniques and mobile health technologies.	Preliminary results have demonstrated the feasibility of the proposed approach. The authors will continue the study using larger scale of dataset and implement it as a mobile-based CAD system.	Peru data (4701)	Unclear/ not described	Single	CXR - Radiographic	GoogLeNet	Yes	Train-Test 80/20	Accuracy	Accuracy 89.6%	No	Model	57	This project is supported in partial by National Institutes of Health of the United States (Award #: 1R01EB021900), National Science Foundation of the United States (Award No. 1547428, 1541434, 1440737, 1229213, and 1156639).
119	Integrating exosomal microRNAs and electronic health data improved tuberculosis diagnosis	Xuejiao Hu, Shun Liao, Hao Bai, Lijuan Wu, Minjin Wang, Qian Wu, Juan Zhou, Lin Jiao, Xuerong Chen, Yanhong Zhou, Xiaojun Lu, Binwu Ying, Zhaolei Zhang, Weimin Li	2019	EBioMedicine https://doi.org/10.1016/j.ebiom.2019.01.023	To investigate the potential of using exosomal miRNAs and Electronic Health Records (EHRs) in TB diagnosis.	The combination of exosomal miRNAs and EHRs could potentially improve clinical diagnosis of Tuberculous Meningitis (TBM) and Pulmonary Tuberculosis (PTB).	370 subjects	Culture	Multimodal	exosomal miRNAs - Molecular EHRs (Demographic and clinical features) - Physiologic, Molecular	SVM	No	3-fold CV External test 105 subjects	AUC, Sensitivity, Specificity	AUC 97.0% Sensitivity 89.0% Specificity 89.0%	No	Model	49	The Fundamental Research Funds for the Central Universities [2012017yjsy199] and National Natural Science Foundation of China [81672095].
120	Learning Transformations for Automated Classification of Manifestation of Tuberculosis using Convolutional Neural Network	Asmaa Abbas, Mohammed M. Abdelsamea	2019	13th International Conference on Computer Engineering and Systems (ICCES) 10.1109/ICCES.2018.8639200	To study the effect of knowledge transformation from ImageNet using a pre-trained model such as AlexNet on chest x-ray (CXR) images for the purpose of identification of manifestation of tuberculosis.	Using fine-tuning technique outperformed both shallow-tuning and deep-tuning techniques.	MC (138)	Radiologist's reading	Single	CXR - Radiographic	AlexNet	Yes	Train-Validation-Test 70/20/10	AUC, Sensitivity, Specificity	AUC 99.8% Sensitivity 99.7% Specificity 99.9%	Yes, 3 other studies	Model	33	None
121	Lung Diseases Detection Using Various Deep Learning Algorithms	M. Jasmine Pemeena Priyadarsini, Ketan kotecha, G. K. Rajini, K. Hariharan, K. Utkarsh Raj, K. Bhargav Ram, V. Indragandhi, V. Subramaniyaswamy, Sharnil Pandya	2023	Journal of Healthcare Engineering https://doi.org/10.1155/2023/3563696	To detect and classify various lung diseases such as pneumonia, tuberculosis, and lung cancer from standard X-ray images and Computerized Tomography (CT) scan images with the help of volume datasets.	The results obtained through this framework with a sequential model outperform other existing methods in terms of F1 score, accuracy and recall for pneumonia and for tuberculosis.	SZ (662) Pneumonia data (5856) Cancer (CT) (907)	Radiologist's reading	Single	CXR, CT - Radiographic	Custom CNN VGG-16	Yes	Train-Test 577/85	Accuracy, Precision, Recall, F1-score	Accuracy 99.4% Precision 98.55% Recall 98.88% F1-score 97.99%	Yes, 5 other studies	Model	8	None
122	LungNet22: A Fine-Tuned Model for Multiclass Classification and Prediction of Lung Disease Using X-ray Images	M. Javed Mehedi Shamrat, Sami Azam, Asif Karim, Rakibul Islam, Zarrin Tasnim, Pronab Ghosh, Friso De Boer	2022	Journal of Personalized Medicine https://doi.org/10.3390/jpm12050680	To propose a multiclass classification of lung disease from frontal chest X-ray imaging using a fine-tuned CNN model.	The outcomes of this research demonstrate that image processing and enhancing and balancing techniques may help improve the model’s performance.	Combined datasets Total 85,105	Radiologist's reading	Single	CXR - Radiographic	LungNet22 AlexNet, GoogLeNet, InceptionV3, MobileNetV2, VGG16, ResNet 50, DenseNet121, EfficientNetB7 Autoencoder, CLAHE, Grad-CAM	Yes	Train-Validation-Test 60/20/20	Accuracy, Precision, Recall, Specificity, F1-score	LungNet22 (TB) Accuracy 99.86% Precision 98.88% Recall 99.75% Specificity 99.87% F1-score 99.32%	No	Model	41	None
123	Machine learning analysis of SERS fingerprinting for the rapid determination of Mycobacterium tuberculosis infection and drug resistance	Liang Wang, Xue-Di Zhang, Jia-Wei Tang, Zhang-Wen Ma, Muhammad Usman, Qing-Hua Liu, Chang-Yu Wu, Fen Li, Zuo-Bin Zhu, Bing Gu	2022	Computational and Structural Biotechnology Journal https://doi.org/10.1016/j.csbj.2022.09.031	To use handheld Raman spectrometer to detect all the Mtb strains and clinical sputum samples and generate surface enhanced Raman spectroscopy (SERS) spectra, which were then analyzed by six supervised machine learning algorithms.	With the assistance of deep learning algorithms, handheld Raman spectrometer has a high application potential for rapid point-of care diagnosis of Mtb infections in future.	Affiliated Infectious Diseases Hospital of Xuzhou Medical University 136 Mtb strains	Bacteriological	Single	Sputum raman spectra images - Radiographic	CNN (Convolutional Neural Network), GRU (Gated Recurrent Units), LSTM (Long Short-Term Memory) MLP (Multilayer Perceptron), Random Forest (RF), Support-Vector Machine (SVM)	No	5-fold CV	Accuracy, Precision, Recall, F1-score	CNN Accuracy 95.67% Precision 94.00% Recall 96.50% F1-score 96.37% 5-fold CV Accuracy 94.32%	No	Model	9	The National Natural Science Foundation of China [Grant No 31900022], Young Science and Technology Innovation Team of Xuzhou Medical University [Grant Number TD202001] and Jiangsu Qinglan Project [2020], the National Natural Science Foundation of China [Grant Number 81871734 and 82072380], Key R & D Program of Jiangsu Province [Grant Number BE2020646], and Research Foundation for Advanced Talents…
124	Machine Learning-Based Differentiation of Nontuberculous Mycobacteria Lung Disease and Pulmonary Tuberculosis Using CT Images	Zhiheng Xing, Wenlong Ding, Shuo Zhang, Lingshan Zhong, Li Wang, Jigang Wang, Kai Wang, Yi Xie, Xinqian Zhao, Nan Li, Zhaoxiang Ye	2020	BioMed Research International https://doi.org/10.1155/2020/6287545	To build a machine learning model for the differentiation of Nontuberculous mycobacteria lung disease (NTM-LD) and Pulmonary tuberculosis lung disease (PTB-LD) by using CT images.	This study provides insight into machine learning-based identification of NTM lung diseases from PTB, and more importantly, it makes early and quick diagnosis of NTM lung diseases possible that can facilitate lung disease management and treatment planning.	116 patients	Bacteriological	Single	CT - Radiographic	Linear SVM	No	Train-Test 80/20	Accuracy, Sensitivity, Specificity, AUC	Accuracy 85.0% Sensitivity 88.0% Specificity 80.0% AUC 84.0%	No	Model	17	The Tianjin Municipal Health Science and Technology Project From Tianjin Municipal Health and Health Committee (2020xkm03).
125	Mitigating Domain Shift in AI-Based TB Screening With Unsupervised Domain Adaptation	Nishanjan Ravin, Sourajit Saha, Alan Schweitzer, Ameena Elahi, Farouk Dako, Daniel Mollura, David Chapman	2022	IEEE Access 10.1109/ACCESS.2022.3168680	To demonstrate that Domain Invariant Feature Learning (DIFL) can improve the out-of domain generalizability of a deep learning Tuberculosis (TB) screening algorithm.	DIFL improves generalizability of TB screening while maintaining acceptable accuracy over the source domain imagery when applied across a variety of public datasets.	Combined dataset MC (138) SZ (662) India (176) TBX11K (11,200)	Culture and Radiologist's reading	Single	CXR - Radiographic	Generative Adversarial Network (GAN) ResNet-50	Yes	Train-Test 80/20	Accuracy	DIFL TBX11K - India Accuracy 87.0% India - USA and USA - India Accuracy 63.0%	No	Model	1	The NSF Center for Advanced Real-Time Analytics Grant (1747724), and in part by Google Foundation.
126	Multiclass Deep Model for Diagnosis of COVID-19 using Chest X-ray	Harsha Veena R N, Arabu Naga Sreeja, Kanjula Harshith Reddy, Vasireddy Hasmitha, Lavanya R	2022	6th International Conference on Trends in Electronics and Informatics (ICOEI) 10.1109/ICOEI53556.2022.9777107	To propose a deep convolutional neural network (CNN) to distinguish COVID-19 from normal instances, as well as other lung disorders with overlapping characteristics that include Pneumonia and Tuberculosis.	COVID-19 and other overlapping pulmonary disorders can be diagnosed automatically, which can help to avoid disease spread at an early stage.	Combined Kaggle datasets (2650)	Radiologist's reading	Single	CXR - Radiographic	Custom CNN	No	Train-Test 1800/850	Accuracy, Precision, Recall, F1-score	TB Accuracy 81.0% Precision 89.0% Recall 81.0% F1-score 85.0%	No	Model	1	None
127	NanoChest-Net: A Simple Convolutional Network for Radiological Studies Classification	Juan Eduardo Luján-García, Yenny Villuendas-Rey, Itzamá López-Yáñez, Oscar Camacho-Nieto, Cornelio Yáñez-Márquez	2021	Diagnostics https://doi.org/10.3390/diagnostics11050775	To introduce NanoChest-net, which is a small but effective CNN model that can be used to classify among different diseases including TB using images from radiological studies.	NanoChest-net is useful to classify radiological studies on the same level as state-of-the-art algorithms with the advantage that it does not require a large number of operations.	MC (138) SZ (662) Kermany et al (5856) Cohen et al (478) RSNA Pneumonia Challenge (956) Breast Cancer Digital Repository (BCDR) (544)	Radiologist's reading	Single	CXR - Radiographic	ResNet-50, Xception, DenseNet121 NanoChest-net (CNN)	Yes	Train-Validation-Test 70/10/20	Accuracy, Precision, Sensitivity, Specificity, F1-score, AUC	NanoChest-net MC Accuracy 93.1% Precision 86.7% Sensitivity 100% Specificity 87.5% F1-score 92.9% AUC 92.8% SZ Accuracy 82.8% Precision 79.2% Sensitivity 89.7% Specificity 75.8% F1-score 84.1% AUC 92.8%	No	Model	5	None
128	Nanomaterial-Based Sensor Array Signal Processing and Tuberculosis Classification Using Machine Learning	Chenxi Liu, Israel Cohen, Rotem Vishinkin, Hossam Haick	2023	Journal of Low Power Electronics and Applications https://doi.org/10.3390/jlpea13020039	To propose various data preprocessing methods and ML approaches, including long short-term memory (LSTM), convolutional neural network (CNN), Gramian angular field CNN (GAF-CNN), and multivariate time series with MinCutPool (MT-MinCutPool), for classifying a small TB dataset consisting of multivariate time series (MTS) sensor signals.	The proposed MT-MinCutPool model surpassed the baseline MTPool model in all evaluation metrics, demonstrating its viability for MTSC tasks.	928 subjects	Culture	Single	40 sensor time series data / volatile organic compounds (VOCs) - Molecular	Long short-term memory (LSTM), convolutional neural network (CNN), Gramian angular field CNN (GAF-CNN), multivariate time series with MinCutPool (MT-MinCutPool)	No	Train-Test 80/20 5-fold CV	Accuracy, Sensitivity, Specificity, AUC	GAF-CNN Accuracy 63.9% Sensitivity 77.7% Specificity 53.2% AUC 69.2%	No	Model	0	The Phase-II Grand Challenges Explorations award of the Bill and Melinda Gates Foundation (grant ID: OPP1109493) and Horizon 2020 ICT grant under the A-Patch project (grant ID: 824270).
129	On-Field Test of Tuberculosis Diagnosis through Exhaled Breath Analysis with a Gas Sensor Array	Yolande Christelle Ketchanji Mougang, Laurent-Mireille Endale Mangamba, Rosamaria Capuano, Fausto Ciccacci, Alexandro Catini, Roberto Paolesse, Hugo Bertrand Mbatchou Ngahane, Leonardo Palombi, Corrado Di Natale	2023	Biosensors https://doi.org/10.3390/bios13050570	To evaluate the diagnostic properties of an electronic nose (EN) based on sensor technology previously used to identify tuberculosis on-field in a Cameroon hospital.	The results encourage the investigation of electronic noses as an effective diagnostic method for future inclusion in clinical practice.	100 subjects	Bacteriological	Single	Exhaled volatile organic compounds (VOCs) - Molecular	Linear discriminant analysis (LDA)	No	Train-Test 70/30	Accuracy, Sensitivity, Specificity, AUC	Accuracy 88.0% Sensitivity 90.8% Specificity 85.7% AUC 88.0%	Yes, 4 other studies	Model	0	None
130	Online Sequential Extreme Learning Machine for Classification of Mycobacterium tuberculosis in Ziehl-Neelsen Stained Tissue	Muhammad Khusairi Osman, Mohd Yusoff Mashor, Hasnan Jaafar	2012	International Conference on Biomedical Engineering (ICoBE) 10.1109/ICoBE.2012.6178971	To explore the performance of a recent training algorithm called Online Sequential Extreme Learning Machine (OS-ELM) for detection and classification of TB bacilli in tissue specimens.	The geometrical features combined with the SLFN trained using the OS-ELM algorithm was able to represent the three classes of objects. The results also indicate that OS-ELM using sigmoid activation function produced better generalization performance but required higher number of hidden nodes, compared to the RBF.	20 ZN-stained tissue slides (1600)	Bacteriological	Single	Sputum image - Radiographic	Extreme Learning Machine (ELM) - Single Hidden Layer Feedforward Neural Network (SLFN) Online Sequential ELM (OSELM)	No	Train-Test Train 1000 Test 600	Accuracy	Accuracy 91.33%	No	Model	8	None
131	Prediction of tuberculosis using an automated machine learning platform for models trained on synthetic data	Hooman H. Rashidi, Imran H. Khan, Luke T. Dang, Samer Albahra, Ujjwal Ratan, Nihir Chadderwala, Wilson To, Prathima Srinivas, Jeffery Wajda, Nam K. Tran	2022	Journal of Pathology Informatics http://dx.doi.org/10.4103/jpi.jpi_75_21	To determine the utility of "synthetic data” in training ML algorithms for the detection of tuberculosis (TB) from inflammatory biomarker profile.	This pilot study highlights the promise of synthetic data as an expedited means for ML algorithm development.	278 subjects	Culture	Single	Multiplex serology data (31 TB antigen biomarkers) - Molecular	Automated machine learning (auto-ML) Machine Learning Intelligence (MILO) platform with seven algorithms utilized within MILO (neural network/multi-layer perceptron, logistic regression (LR), naïve Bayes (NB), k nearest neighbor (k-NN), support vector machine (SVM), random forest (RF), XGBoost gradient boosting machine (GBM) techniques).	No	Train-Test Train-Valid (124) Test (154)	Accuracy, Sensitivity, Specificity, AUC	MILO-SVM Accuracy 91.0% Sensitivity 93.0% Specificity 77.0% AUC 83.0%	No	Model	6	None
132	Pre-trained convolutional neural networks as feature extractors for tuberculosis detection	U.K. Lopes, J.F. Valiati	2017	Computers in Biology and Medicine http://dx.doi.org/10.1016/j.compbiomed.2017.08.001	To present three proposals to the application of pre-trained convolutional neural networks as feature extractors to detect the disease.	The obtained results are competitive with published works demonstrating the potential of pre-trained convolutional networks as medical image feature extractors.	MC (138) SZ (662) New Delhi DA (78) New Delhi DB (75)	Radiologist's reading	Single	CXR - Radiographic	GoogLeNet, ResNet, VGGNet Multiple Instance Learning (MIL) SVM k-Means Clustering	Yes	5-fold CV 10-fold CV	Accuracy, AUC	MC Accuracy 82.6% AUC 92.6% SZ Accuracy 84.7% AUC 90.4%	Yes, 2 other studies	Model	260	CAPES (Coordenacao de Aperfeicoamento de Pessoal de Nivel Superior).
133	Proposing a novel multi‑instance learning model for tuberculosis recognition from chest X‑ray images based on CNNs, complex networks and stacked ensemble	Toktam Khatibi, Ali Shahsavari, Ali Farahani	2021	Physical and Engineering Sciences in Medicine https://doi.org/10.1007/s13246-021-00980-w	To propose a novel multi-instance classification model which is based on CNNs, complex networks and stacked ensemble (CCNSE) for TB diagnosis.	The proposed method can be used as a computer-aided diagnosis system to reduce the manual time, effort and dependency to specialist’s expertise level.	MC (138) SZ (662)	Radiologist's reading	Single	CXR - Radiographic	Xception, DenseNet Local complex networks (LCN), Global complex networks (GCN) k-Means Clustering CLAHE Logistic Regression (LR), Support Vector Machines (SVM) with linear (SVM-L) and radial basis function (SVM-RBF) kernels, decision tree (DT), random forest (RF), Adaboost	Yes	5-fold CV	Accuracy, Sensitivity, Specificity, AUC	MC Accuracy 99.26% Sensitivity 99.42% Specificity 99.15% AUC 99.00% SZ Accuracy 99.22% Sensitivity 99.39% Specificity 99.47% AUC 98.00%	Yes, 6 other studies	Model	23	None
134	Rethinking Computer-aided Tuberculosis Diagnosis	Yun Liu, Yu-Huan Wu, Yunfeng Ban, Huifang Wang, Ming-Ming Cheng	2020	IEEE/CVF Conference on Computer Vision and Pattern Recognition (CVPR) 10.1109/CVPR42600.2020.00272	To establish a large-scale TB dataset, namely Tuberculosis X-ray (TBX11K) dataset and establish a Computer-aided Tuberculosis Diagnosis (CTD) benchmark.	The new TBX11K dataset and benchmark are expected to promote the research in CTD, and better CTD systems are expected to be designed with new powerful deep networks.	TBX11K (11,200)	Culture	Single	CXR - Radiographic	Single Shot Multibox Detector (SSD), RetinaNet, Faster R-CNN, Fully Convolutional One-Stage (FCOS) VGG-16, ResNet-50	Yes	Train-Validation-Split 3/1/2	Accuracy, Sensitivity, Specificity, Average Precision, Average Recall, AUC	Faster R-CNN Accuracy 89.7% Sensitivity 91.2% Specificity 89.9% Ave. Precision 87.7% Ave. Recall 90.5% AUC 93.6%	No	Model	96	Major Project for New Generation of AI under Grant No. 2018AAA0100400, NSFC (61922046), the national youth talent support program, and Tianjin Natural Science Foundation (17JCJQJC43700, 18ZXZNGX00110).
135	Screening of Long Non-coding RNAs Biomarkers for the Diagnosis of Tuberculosis and Preliminary Construction of a Clinical Diagnosis Model	Juli Chen, Lijuan Wu, Yanghua Lv, Tangyuheng Liu, Weihua Guo, Jiajia Song, Xuejiao Hu, Jing Li	2022	Frontiers in Microbiology https://doi.org/10.3389/fmicb.2022.774663	To investigate the potential of screening long non-coding RNAs (lncRNAs) from human hosts and using machine learning (ML) algorithms combined with electronic health record (EHR) metrics to construct a diagnostic model.	LncRNAs TCONS_00001838 and n406498 have the potential to become new molecular markers for PTB, and the nomogram of “LncRNA+EHR” model is expected to be effective for the early clinical diagnosis of TB.	2,759 subjects	Human reader	Multimodal	lncRNA data and EHR - Molecular, Physiologic	Logistic Regression	No	Train-Test Train (549) Test (548)	Accuracy, Sensitivity, Specificity, AUC	Accuracy 79.0% Sensitivity 81.0% Specificity 73.0% AUC 86.0%	No	Model	2	The Projects of Sichuan Province Science and Technology pillar program (2020YFS0511); University-City Science and Technology Cooperation Project of Sichuan University & Panzhihua City (2018CDPZH-13); the National Natural Science Foundation of China (82002236); and Guangzhou Young Scientific and Technological Talents Support Project (X20210201063).
136	Screening TB Using Deep Transfer Learning	Chaiyasit Pattanasuwan, Prabhas Chongstitvatana	2022	25th International Computer Science and Engineering Conference (ICSEC) 10.1109/ICSEC53205.2021.9684617	To present a convolutional neural network to classify chest imaging into 2 classes: normal and tuberculosis.	The proposed model would aided healthcare providers for TB screening large population in Thailand.	MC (138) SZ (662) Thailand Bureau of TB (943)	Radiologist's reading	Single	CXR - Radiographic	VGG-16, ResNet-50, EfficientNet-B0, DenseNet-121	Yes	Train-Validation-Test 70/10/20	Accuracy, Precision, Recall, AUC	DenseNet-121 Accuracy 91.0% Precision 91.0% Recall 92.0% AUC 95.0%	No	Model	2	None
137	Self-evolving vision transformer for chest X-ray diagnosis through knowledge distillation	Sangjoon Park, Gwanghyun Kim, Yujin Oh, Joon Beom Seo, Sang Min Lee, Jin Hwan Kim, Sungjun Moon, Jae-Kwang Lim, Chang Min Park, Jong Chul Ye	2022	Nature Communications https://doi.org/10.1038/s41467-022-31514-x	To present a framework named distillation for self-supervision and self-train learning (DISTL) inspired by the learning process of the radiologists, which can improve the performance of vision transformer simultaneously with self-supervision and self-training through knowledge distillation.	The model obtained with DISTL is robust to various real-world nuisances, offering better applicability in clinical setting.	Combined datasets Total 35,985 External sets Chonnam National University Hospital [CNUH] (1339) Yeungnam University Hospital [YNU] (1326) Kyungpook National University Hospital [KNUH) (1742) CheXpert data (223,648)	Bacteriological	Single	CXR - Radiographic	Vision Transformer (ViT) ResNet-50 ResNeXt-50 DenseNet-201 EfficientNet-B4 GradCAM	Yes	Train-Validation-Test Train-Validation (35,985) Test (4407)	Accuracy, Sensitivity, Specificity, AUC	Accuracy 88.5% Sensitivity 87.7% Specificity 89.1% AUC 95.2%	No	Model	25	The National Research Foundation (NRF) of Korea under Grant NRF-2020R1A2B5B03001980, the Korea Medical Device Development Fund grant funded by the Korea government (the Ministry of Science and ICT, the Ministry of Trade, Industry and Energy, the Ministry of Health & Welfare, the Ministry of Food and Drug Safety) (Project Number: 1711137899, KMDF_PR_20200901_0015), Institute of Information & commu…
138	Severity detection and infection level identification of tuberculosis using deep learning	R. S. Chithra, P. Jagatheeswari	2020	International Journal of Imaging Systems and Technology https://doi.org/10.1002/ima.22427	To propose a technique, named Adaptive Fractional Crow (AFC)-Deep CNN, for severity detection and infection level identification using sputum smear images.	The proposed AFC-Deep CNN shows better performance with maximum accuracy value as 0.935.	ZNSM-iDB (75)	Bacteriological and Human reader	Single	Sputum smear images - Radiographic	Fractional Crow search-based deep convolutional neural network (FC-SVNN) AFC-deep CNN SVM, NN, DT, RF, SVNN	No	Varying training percentage (0.6, 0.65, 0.7, 0.75, 0.8) 6-10-fold CV	Accuracy, FPR, TPR	AFC-Deep CNN Accuracy 93.4% TPR 92.6% FPR 6.3%	No	Model	14	None
139	Smart Devices for Self-Diagnosing of Lung Condition Based on Body Temperature and Fingernail Color	Rizal Maulana, Dadang Kurniawan, Mochammad Hannats Hanafi Ichsan	2020	2nd World Symposium on Artificial Intelligence 10.1109/WSAI49636.2020.9143283	To design a smart medical device that is able to provide an initial diagnosis of lung condition based on body temperature and fingernail color.	Non-invasive detection of lung condition (healthy, pneumonia, TB) was successfully built by using Naïve Bayes method.	76 subjects	Unclear/ not described	Single	Body temperature, fingernail color - Physiologic	Naïve Bayes	No	Train-Test Train (57) Test (19)	Accuracy	Accuracy 84.21%	No	Application	4	None
140	Solitary solid pulmonary nodules: a CT-based deep learning nomogram helps differentiate tuberculosis granulomas from lung adenocarcinomas	Bao Feng, XiangMeng Chen, YeHang Chen, SenLiang Lu, KunFeng Liu, KunWei Li, ZhuangSheng Liu, YiXiu Hao, Zhi Li, ZhiBin Zhu, Nan Yao, GuangYuan Liang, JiaYu Zhang, WanSheng Long, XueGuo Liu	2020	European Radiology https://doi.org/10.1007/s00330-020-07024-z	To evaluate the differential diagnostic performance of a computed tomography (CT)-based deep learning nomogram (DLN) in identifying tuberculous granuloma (TBG) and lung adenocarcinoma (LAC) presenting as solitary solid pulmonary nodules (SSPNs).	The CT-based DLN can preoperatively distinguish between LAC and TBG in patients presenting with SSPNs.	550 subjects	Radiologist's reading	Multimodal	Clinical factors, CT - Physiologic, Radiographic	VGG-16 Lasso (least absolute shrinkage and selection operator) Logistic Regression	No	Train-Validation-Test Train (218) Validation (140) Test (192)	Accuracy, Sensitivity, Specificity, PPV, NPV, AUC	Accuracy 82.8% Sensitivity 90.8% Specificity 60.8% PPV 86.5% NPV 70.5% AUC 80.9%	No	Model	37	The National Natural Science Foundation of China (81960324, 61967004) and the incubation project of 1000 Young and Middle-Aged Key Teachers in Guangxi Universities (2018GXQGFB160).
141	Stochastic Learning-Based Artificial Neural Network Model for an Automatic Tuberculosis Detection System Using Chest X-Ray Images	Shabana Urooj, S. Suchitra, Lalitha Krishnasamy, Neelam Sharma, Nitish Pathak	2022	IEEE Access 10.1109/ACCESS.2022.3208882	To develop an efficient tuberculosis detection system based on stochastic learning with artificial neural network (ANN) model by random variations using Chest X-ray images.	The proposed method shows an improved efficiency for TB detection.	MC (138) SZ (662)	Radiologist's reading	Single	CXR - Radiographic	Feedforward ANN (FF-ANN) Stochastic Learning-based Artificial Neural Network (SL-ANN)	No	Train-Test 80/20	Accuracy, Sensitivity, Specificity, F1-score	Accuracy 98.45% Sensitivity 96.12% Specificity 98.01% F1-score 95.88%	Yes, 3 other studies	Model	10	Princess Nourah bint Abdulrahman University Researchers Supporting Project number (PNURSP2022R79), Princess Nourah bint Abdulrahman University, Riyadh, Saudi Arabia.
142	TB-Net: A Tailored, Self-Attention Deep Convolutional Neural Network Design for Detection of Tuberculosis Cases From Chest X-Ray Images	Alexander Wong, James Ren Hou Lee, Hadi Rahmat Khah, Ali Sabri, Amer Alaref, Haiyue Liu	2022	Frontiers in Artificial Intelligence https://doi.org/10.3389/frai.2022.827299	To introduce TB-Net, a self-attention deep convolutional neural network tailored for TB case screening.	The proposed TB-Net not only achieves high tuberculosis case detection performance in terms of sensitivity and specificity, but also leverages clinically relevant critical factors in its decision making process.	Kaggle TB dataset Total 6939	Radiologist's reading	Single	CXR - Radiographic	TB-Net (custom CNN with visual attention condensors (VAC))	No	Train-Validation-Test 80/10/10	Accuracy, Sensitivity, Specificity	Accuracy 99.86% Sensitivity 100% Specificity 99.71%	Yes, 3 other studies	Model	24	Natural Sciences and Engineering Research Council of Canada (NSERC) and the Canada Research Chairs program.
143	Towards Automated Tuberculosis detection using Deep Learning	Sonaal Kant, Muktabh Mayank Srivastava	2018	IEEE Symposium Series on Computational Intelligence (SSCI) 10.1109/SSCI.2018.8628800	To propose a new deep neural network based TB diagnosis methodology for bacillus detection from microscopy images of sputum.	The high sensitivity of the proposed method gives it the potential to evolve into an effective and accessible screening tool for TB detection, when trained at scale.	Dataset 3 from ZiehlNeelsen Sputum smear Microscopy image DataBase (ZNSM-iDB) Total 202	Bacteriological and Human reader	Single	Sputum image - Radiographic	Custom CNN with cascading SVM	No	Train-Validation-Test 60/20/20	Recall, Precision, F1-score	Recall 83.78% Precision 67.55% F1-score 74.79%	No	Model	63	None
144	Tuberculosis detection in chest radiograph using convolutional neural network architecture and explainable artificial intelligence	Saad I. Nafisah, Ghulam Muhammad	2022	Neural Computing and Applications https://doi.org/10.1007/s00521-022-07258-6	To develop a novel automatic TB detection system from CXR images using segmentation and DL models to improve the performance across different types of objective and subjective metrics to demonstrate TB detection outcomes.	Experiment results confirm that using segmented lung CXR images produces better performance than does using raw lung CXR images.	MC (138) SZ (662) Belarus (298)	Radiologist's reading	Single	CXR - Radiographic	U-Net Xception, ResNeXt-50, Inception-ResNet-V2, MobileNet, EfficientNet-B3 t-SNE, Grad-CAM	Yes	5-fold CV	Accuracy, Recall, Precision, F1-score, Specificity, Kappa value, AUC	EfficientNet-B3 Accuracy 98.7% Recall 98.3% Precision 98.3% F1-score 98.3% Specificity 99.0% Kappa Value 97.2% AUC 99.9%	Yes, 9 other studies	Model	43	Researchers Supporting Project number (RSP-2021/34), King Saud University, Riyadh, Saudi Arabia.
145	Tuberculosis Detection based on Chest X-Rays using Ensemble Method with CNN Feature Extraction	Afifah Rofi Laeli, Zuherman Rustam, Jacub Pandelaki	2022	International Conference on Decision Aid Sciences and Application (DASA) 10.1109/DASA53625.2021.9682237	To propose combinations of Convolutional Neural Network (CNN) feature extraction and ensemble method classifiers, such as Random Forest (RF) and Extreme Gradient Boosting (XGBoost), to classify chest x-ray images into two classes, namely tuberculosis and normal.	Both CNN-RF and CNN-XGBoost models provided the best performance results, but the accuracy and AUC values of CNN-RF are better than the CNN-XGBoost in classifying tuberculosis based on chest x-ray images.	Kaggle TB dataset (6000)	Radiologist's reading	Single	CXR - Radiographic	Custom CNN, RF, XGBoost	No	Train-Test Varying training percentage (10%-90%)	Accuracy, AUC	CNN-RF Accuracy 98.67% AUC 99.93%	No	Model	5	Universitas Indonesia with FMIPA HIBAH 2021 research grant scheme.
146	Tuberculosis Detection Based on Multiple Model Ensemble in Chest X-ray Image	An-Chao Tsai, Zhe-Guang Zhou, Yang-Yen Ou, I Jhing-Fa Wang	2023	10th International Conference on Orange Technology (ICOT) 10.1109/ICOT56925.2022.10008144	To propose a tuberculosis diagnostic triage system and a tuberculosis detection system based on preprocessing of lung image segmentation.	The proposed system consisted of three modules, namely the TB data generator, lung field cropping, and TB multiple model ensemble, and could achieve a very good performance.	Combined datasets Total (9940) MC (138) SZ (662) TBX11K (11,200) Belarus (306) Private dataset (438)	Radiologist's reading	Single	CXR - Radiographic	EfficientNet-B0, DenseNet121, Xception U-Net Grad-CAM	Yes	Train-Validation-Test 8/1/1	Accuracy, Sensitivity, Specificity, AUC	Ensemble Accuracy 99.6% Sensitivity 99.4% Specificity 99.6% AUC 99.5%	No	Model	1	None
147	Tuberculosis Detection in Chest Radiography A Combined Approach of Local Binary Pattern Features and Monarch Butterfly Optimization Algorithm	Afonso U. Fonseca, Bruno M. Rocha, Emília A. Nogueira, Gabriel S. Vieira, Deborah S. A. Fernandes, Júnio C. Lima, Júlio C. Ferreira, Fabrizzio Soares	2022	IEEE 46th Annual Computers, Software, and Applications Conference (COMPSAC) 10.1109/COMPSAC54236.2022.00223	To propose a machine learning method for tuberculosis detection in CRXs.	The proposed method is a solution that combines performance, reduced computational cost, and simplicity of implementation, composing a viable and aligned alternative to the Internet of Things (IoT) solutions.	MC (138) SZ (662)	Radiologist's reading	Single	CXR - Radiographic	Local Binary Pattern (LBP) Monarch Butterfly Optimization (MBO) kNN	No	10-fold CV	Balanced Accuracy (bACC), Accuracy, TPR, TNR, FPR, PPV, F1-score, MCC, AUC, Kappa Statistics	MC bACC 80.88% Accuracy 83.33% TPR 65.52% TNR 96.25% PPV 92.68% F1-score 76.77% MCC 76.77% AUC 82.88% Kappa 76.71% SZ bACC 90.41% Accuracy 90.33% TPR 85.42% TNR 95.40% PPV 95.03% F1-score 89.97% MCC 89.97% AUC 92.41% Kappa 82.58%	Yes, 1 other study	Model	4	Instituto Federal Goiano, campus Urutai (Process Number: 23219.000780.2022-51)
148	Tuberculosis Diagnosis using Deep Transferred EfficientNet	Chenxi Huang, Wei Wang, Xin Zhang, Shui-Hua Wang, Yu-Dong Zhang	2022	IEEE/ACM Transactions on Computational Biology and Bioinformatics 10.1109/TCBB.2022.3199572	To propose a Deep Transferred EfficientNet with SVM (DTE-SVM), which replaces the pre-trained EfficientNet classification layer with an SVM classifier and achieves auspicious performance on a small dataset.	DTE-SVM achieves higher performance than DTE on the dataset used in this study, but this conclusion has not been verified on other ther datasets.	Zhang et al dataset (288)	Radiologist's reading	Single	CT - Radiographic	EfficientNet-B0 SVM DTE-SVM	Yes	10-fold CV	Accuracy, Sensitivity, Specificity, Precision, F1-score, MCC, Fowlkes-Mallows Index (FMI), AUC	DTE-SVM Accuracy 94.62% Sensitivity 93.89% Specificity 95.35% Precision 95.30% F1-score 94.57% MCC 89.27% FMI 94.58% AUC 95.79%	Yes, 2 other studies	Model	11	The National Natural Science Foundation of China (Grant no. 62002304) the China Fundamental Research Funds for the Central Universities (Grant 20720210053 )); LIAS Pioneering Partnerships award, UK (Grant no. P202ED10); and Data Science Enhancement Fund, UK (Grant no. P202RE237).
149	Tuberculosis detection using deep learning and contrast-enhanced canny edge detected X-Ray images	Stefanus Kieu Tao Hwa, Abdullah Bade, Mohd Hanafi Ahmad Hijazi, Mohammad Saffree Jeffree	2020	IAES International Journal of Artificial Intelligence http://doi.org/10.11591/ijai.v9.i4.pp713-720	To present an approach to TB detection using deep learning and contrast-enhanced canny edge detected (CEED-Canny) x-ray images.	The results indicate that using ensembles of classifiers trained on multiple types of features extracted from various types of images improved the detection accuracy, sensitivity and specificity.	MC (138) SZ (662)	Radiologist's reading	Single	CXR - Radiographic	VGG-16, InceptionV3 CEED-Canny	Yes	Train-Test 90/10	Accuracy, Sensitivity, Specificity	Ensemble Accuracy 93.59% Sensitivity 92.31% Specificity 94.87%	No	Model	23	Universiti Malaysia Sabah supports this work through a grant SDK0018-2017 and Knowledge Technology Research Unit, UMS.
150	Two‑stage classification of tuberculosis culture diagnosis using convolutional neural network with transfer learning	Ray-I Chang, Yu-Hsuan Chiu, Jeng-Wei Lin	2020	The Journal of Supercomputing https://doi.org/10.1007/s11227-020-03152-x	To apply convolutional neural network and deep learning to classify the images of TB culture test—the gold standard of TB diagnostic test.	The proposed method was successfully tested on real dataset of clinical TB culture images with promising results.	Tao-Yuan General Hospital, Taiwan (16,503)	Culture and Human Reader	Single	Culture image - Radiographic	Synthetic Minority Over-Sampling Technique (SMOTE) kNN, Logistic Regression Custom CNN, YOLO, VGG16	Yes	Preserved ratio of Train-Test at 80%	Precision, Recall	Two Stage Classification Method-YOLO (TSCM-YOLO) Precision 99.0% Recall 98.0%	No	Model	29	MOST Taiwan under grants 108-2410-H-002-230-MY2 and 108-3116-F-002-003-CC1.
151	Uncertainty Assisted Robust Tuberculosis Identification With Bayesian Convolutional Neural Networks	Zain Ul Abideen, Mubeen Ghafoor, Kamran Munir, Madeeha Saqib, Ata Ullah, Tehseen Zia, Syed Ali Tariq, Ghufran Ahmed, Asma Zahra	2020	IEEE Access 10.1109/ACCESS.2020.2970023	To present the solution for TB identification by using Bayesian-based convolutional neural network (B-CNN).	Results prove the supremacy of B-CNN for the identification of TB and non-TB sample CXRs as compared to counterparts in terms of accuracy, variance in the predicted probabilities and model uncertainty.	MC (138) SZ (662)	Radiologist's reading	Single	CXR - Radiographic	Custom CNN B-CNN	No	Train-Test 80/20	Accuracy	B-CNN MC Accuracy 96.42% SZ Accuracy 86.46%	Yes, 7 other studies	Model	72	The Higher Education Commission under Grant 2(1064).
152	Unsupervised contrastive unpaired image generation approach for improving tuberculosis screening using chest X-ray images	Daniel I. Morís, Joaquim de Moura, Jorge Novo, Marcos Ortega	2022	Pattern Recognition Letters https://doi.org/10.1016/j.patrec.2022.10.026	To propose a fully automatic approach for the generation of novel synthetic chest X-ray images to mitigate the effect of data scarcity in order to improve the tuberculosis screening performance using 3 different publicly available representative datasets.	The experimental results demonstrate that the proposed method outperforms previous state-of-the-art approaches.	MC (138) SZ (662) TBX11K (11,200)	Culture and Radiologist's reading	Single	CXR - Radiographic	Custom CNN Contrastive Unpaired Translation (CUT)	No	5-fold CV	Accuracy, Recall, Specificity, Precision, F1-score, AUC	MC Accuracy 88.41% Recall 88.59% Specificity 89.38% Precision 86.24% F1-score 86.32% AUC 87.13% SZ Accuracy 90.33% Recall 88.40% Specificity 92.21% Precision 92.28% F1-score 90.27% AUC 90.88%	Yes, 7 other studies	Model	4	ISCIII, Gov. of Spain, DTS18/00136 research project; Ministerio de Ciencia e Innovación y Universidades, Gov. of Spain, RTI2018-095894-B-I00 research project; Min- isterio de Ciencia e Innovación, Gov. of Spain through the project PID2019-108435RB-I00; CCEU, Xunta de Galicia through the pre-doctoral and postdoctoral grant contracts ref. ED481A 2021/196 and ED481B 2021/059, respectively; and GRC, …
References
1. Silva JF, Silva JM, Pinho E, Costa C. 3D-CNN in drug resistance detection and tuberculosis classification. 2017. Presented at: CLEF 2017: Conference and Labs of the Evaluation Forum; September 11-14, 2017:1-10; Dublin, Ireland.
2. Thakur K, Kaur M, Kumar Y. A comprehensive analysis of deep learning-based approaches for prediction and prognosis of infectious diseases. Arch Comput Methods Eng. Jun 08, 2023;30(7):1-21. [FREE Full text] [doi: 10.1007/s11831-023-09952-7] [Medline: 37359745].
3. Liu C, Tsai CC, Kuo L, Kuo P, Lee M, Wang J, et al. A deep learning model using chest X-ray for identifying TB and NTM-LD patients: a cross-sectional study. Insights Imaging. Apr 15, 2023;14(1):67. [FREE Full text] [doi: 10.1186/s13244-023-01395-9] [Medline: 37060419].
4. Yan C, Wang L, Lin J, Xu J, Zhang T, Qi J, et al. A fully automatic artificial intelligence-based CT image analysis system for accurate detection, diagnosis, and quantitative severity evaluation of pulmonary tuberculosis. Eur Radiol. Apr 29, 2022;32(4):2188-2199. [FREE Full text] [doi: 10.1007/s00330-021-08365-z] [Medline: 34842959].
5. Omisore MO, Samuel OW, Atajeromavwo EJ. A genetic-neuro-fuzzy inferential model for diagnosis of tuberculosis. Appl Comput Inform. Jan 2017;13(1):27-37. [doi: 10.1016/j.aci.2015.06.001].
6. Rasheed J, Alsubai S. A hybrid deep fused learning approach to segregate infectious diseases. Comput Mater Contin. 2023;74(2):4239-4259. [doi: 10.32604/cmc.2023.031969].
7. Ravi V, Acharya V, Alazab M. A multichannel EfficientNet deep learning-based stacking ensemble approach for lung disease detection using chest X-ray images. Cluster Comput. Jul 19, 2023;26(2):1181-1203. [FREE Full text] [doi: 10.1007/s10586-022-03664-6] [Medline: 35874187].
8. Hamida S, El Gannour O, Cherradi B, Raihani A, Moujahid H, Ouajji H. A novel COVID-19 diagnosis support system using the stacking approach and transfer learning technique on chest X-ray images. J Healthc Eng. Nov 5, 2021;2021:1-17. [FREE Full text] [doi: 10.1155/2021/9437538] [Medline: 34777739].
9. Xu S, Yuan H. A three-methylation-driven gene-based deep learning model for tuberculosis diagnosis in patients with and without human immunodeficiency virus co-infection. Microbiol Immunol. Jun 27, 2022;66(6):317-323. [FREE Full text] [doi: 10.1111/1348-0421.12983] [Medline: 35510555].
10. Tasci E, Uluturk C, Ugur A. A voting-based ensemble deep learning method focusing on image augmentation and preprocessing variations for tuberculosis detection. Neural Comput Appl. Jun 07, 2021;33(22):15541-15555. [FREE Full text] [doi: 10.1007/s00521-021-06177-2] [Medline: 34121816].
11. Mizan M, Hasan M, Hassan S. A comparative study of tuberculosis detection using deep convolutional neural network. 2020. Presented at: 2020 2nd International Conference on Advanced Information and Communication Technology (ICAICT); November 28-29, 2020:157-161; Dhaka, Bangladesh. [doi: 10.1109/icaict51780.2020.9333464].
12. Elashmawy A, Elamvazuthi I, Ali S, Natarajan E, Paramasivam S. A hybridized pre-processing method for detecting tuberculosis using deep learning. 2020. Presented at: 2020 8th International Conference on Intelligent and Advanced Systems (ICIAS); July 13-15, 2021:1-5; Kuching, Malaysia. [doi: 10.1109/icias49414.2021.9642622].
13. Malik H, Anees T, Chaudhry MU, Gono R, Jasiński M, Leonowicz Z, et al. A novel fusion model of hand-crafted features with deep convolutional neural networks for classification of several chest diseases using X-ray images. IEEE Access. 2023;11:39243-39268. [doi: 10.1109/access.2023.3267492].
14. Melendez J, van Ginneken B, Maduskar P, Philipsen RHHM, Reither K, Breuninger M, et al. A novel multiple-instance learning-based approach to computer-aided detection of tuberculosis on chest X-rays. IEEE Trans. Med. Imaging. Jan 2015;34(1):179-192. [doi: 10.1109/tmi.2014.2350539].
15. Rajaraman S, Candemir S, Xue Z, Alderson PO, Kohli M, Abuya J, et al. A novel stacked generalization of models for improved TB detection in chest radiographs. 2018. Presented at: 2018 40th Annual International Conference of the IEEE Engineering in Medicine and Biology Society (EMBC); July 18-21, 2018:718-721; Honolulu, HI. [doi: 10.1109/EMBC.2018.8512337].
16. Prabakaran J, Selvaraj P. Advance IoT intelligent healthcare system for lung disease classification using ensemble techniques. Comput Syst Sci Eng. 2023;46(2):2141-2157. [doi: 10.32604/csse.2023.034210].
17. . Thammarach P, Khaengthanyakan S, Vongsurakrai S, Phienphanich P, Pooprasert P, Yaemsuk A, et al. AI chest 4 all. 2020. Presented at: 2020 42nd Annual International Conference of the IEEE Engineering in Medicine & Biology Society (EMBC); July 20-24, 2020:1229-1233; Montreal, QC. [doi: 10.1109/embc44109.2020.9175862].
18. Kim K, Lee JH, Je Oh S, Chung MJ. AI-based computer-aided diagnostic system of chest digital tomography synthesis: demonstrating comparative advantage with X-ray-based AI systems. Comput Methods Programs Biomed. Oct 2023;240:107643. [FREE Full text] [doi: 10.1016/j.cmpb.2023.107643] [Medline: 37348439].
19. Sharma A, Sharma A, Malhotra R, Singh P, Chakrabortty RK, Mahajan S, et al. An accurate artificial intelligence system for the detection of pulmonary and extra pulmonary tuberculosis. Tuberculosis (Edinb). Dec 2021;131:102143. [doi: 10.1016/j.tube.2021.102143] [Medline: 34794086].
20. Vijayaraj M, Abhinand PA, Venkatesan P, Ragunath PK. An ANN model for the differential diagnosis of tuberculosis and sarcoidosis. Bioinformation. Jul 31, 2020;16(7):539-546. [FREE Full text] [doi: 10.6026/97320630016539] [Medline: 32994679].
21. Melendez J, Sánchez CI, Philipsen RHHM, Maduskar P, Dawson R, Theron G, et al. An automated tuberculosis screening strategy combining X-ray-based computer-aided detection and clinical information. Sci Rep. Apr 29, 2016;6(1):25265. [FREE Full text] [doi: 10.1038/srep25265] [Medline: 27126741].
22. Abdollahi J, Mahmoudi L. An artificial intelligence system for detecting the types of the epidemic from X-rays. 2022. Presented at: 2022 27th International Computer Conference, Computer Society of Iran (CSICC); February 23-24, 2022:1-6; Tehran, Iran. [doi: 10.1109/csicc55295.2022.9780523].
23. Nguyen NH, Hoang V, Bui T, Truong S, Minh T, Nguyen VD, et al. An efficient approach for tuberculosis diagnosis on chest X-ray. 2022. Presented at: 2022 IEEE 19th International Symposium on Biomedical Imaging (ISBI); March 28-31, 2022; Kolkata, India. [doi: 10.1109/isbi52829.2022.9761426].
24. Saha P. An ensemble CNN-Dempster Shafer based tuberculosis detection from chest X-ray images. 2022. Presented at: 2022 IEEE Calcutta Conference (CALCON); December 10-11, 2022:228-232; Kolkata, India. [doi: 10.1109/calcon56258.2022.10060463].
25. Bouali Y, Boucetta I, Bekkouch I, Bouache M, Mazouzi S. An image dataset for lung disease detection and classification. 2021. Presented at: 2021 International Conference on Theoretical and Applicative Aspects of Computer Science (ICTAACS); December 15-16, 2021:1-6; Skikda, Algeriaz. [doi: 10.1109/ictaacs53298.2021.9715227].
26. Huy VTQ, Lin C. An improved DenseNet deep neural network model for tuberculosis detection using chest X-ray images. IEEE Access. 2023;11:42839-42849. [doi: 10.1109/access.2023.3270774].
27. Roopa NK, Mamatha GS. An add-on CNN based model for the detection of tuberculosis using chest X-ray images. IJACSA. 2023;14(3):113-123. [doi: 10.14569/IJACSA.2023.0140313].
28. Khan S, Ullah R, Shahzad S, Anbreen N, Bilal M, Khan A. Analysis of tuberculosis disease through Raman spectroscopy and machine learning. Photodiagnosis Photodyn Ther. Dec 2018;24:286-291. [doi: 10.1016/j.pdpdt.2018.10.014] [Medline: 30359757].
29. Rosli FA, Mashor MY, Noor SSM. An automated intelligent identification and counting system procedure for tuberculosis. J Phys Conf Series. Nov 2019;1372(1):012079. [doi: 10.1088/1742-6596/1372/1/012079].
30. Hooda R, Mittal A, Sofat S. A novel ensemble method for PTB classification in CXRs. Wireless Pers Commun. Jan 16, 2020;112(2):809-826. [doi: 10.1007/s11277-020-07075-x].
31. Inbaraj XA, Villavicencio C, Macrohon JJ, Jeng J, Hsieh J. A novel machine learning approach for tuberculosis segmentation and prediction using chest-X-ray (CXR) images. Appl Sci. Sep 28, 2021;11(19):9057. [doi: 10.3390/app11199057].
32. Ahmad I, Shin S. A perceptual encryption-based image communication system for deep learning-based tuberculosis diagnosis using healthcare cloud services. Electronics. Aug 11, 2022;11(16):2514. [doi: 10.3390/electronics11162514].
33. Huang Y, Darr CM, Gangopadhyay K, Gangopadhyay S, Bok S, Chakraborty S. Applications of machine learning tools for ultra-sensitive detection of lipoarabinomannan with plasmonic grating biosensors in clinical samples of tuberculosis. PLoS One. Oct 25, 2022;17(10):e0275658. [FREE Full text] [doi: 10.1371/journal.pone.0275658] [Medline: 36282804].
34. Nijiati M, Ma J, Hu C, Tuersun A, Abulizi A, Kelimu A, et al. Artificial intelligence assisting the early detection of active pulmonary tuberculosis from chest X-rays: a population-based study. Front Mol Biosci. Apr 8, 2022;9:874475. [FREE Full text] [doi: 10.3389/fmolb.2022.874475] [Medline: 35463963].
35. Sharma A, Rani S, Gupta D. Artificial intelligence-based classification of chest X-ray images into COVID-19 and other infectious diseases. Int J Biomed Imaging. Oct 6, 2020;2020:8889023-8889010. [FREE Full text] [doi: 10.1155/2020/8889023] [Medline: 33061946].
36. Wu J, Bai J, Wang W, Xi L, Zhang P, Lan J, et al. ATBdiscrimination: an in silico tool for identification of active tuberculosis disease based on routine blood test and T-SPOT.TB detection results. J Chem Inf Model. Oct 14, 2019;59(11):4561-4568. [doi: 10.1021/acs.jcim.9b00678].
37. Rashidi HH, Dang LT, Albahra S, Ravindran R, Khan IH. Automated machine learning for endemic active tuberculosis prediction from multiplex serological data. Sci Rep. Sep 09, 2021;11(1):17900. [FREE Full text] [doi: 10.1038/s41598-021-97453-7] [Medline: 34504228].
38. Oltu B, Guney S, Dengiz B, Agildere M. Automated tuberculosis detection using pre-trained CNN and SVM. 2021. Presented at: 2021 44th International Conference on Telecommunications and Signal Processing (TSP); July 26-28, 2021:92-95; Brno, Czech Republic. [doi: 10.1109/tsp52935.2021.9522644].
39. Mithra KS, Sam Emmanuel WR. Automated identification of Mycobacterium bacillus from sputum images for tuberculosis diagnosis. SIViP. Jun 5, 2019;13(8):1585-1592. [doi: 10.1007/s11760-019-01509-1].
40. Hooda R, Mittal A, Sofat S. Automated TB classification using ensemble of deep architectures. Multimed Tools Appl. Jul 22, 2019;78(22):31515-31532. [doi: 10.1007/s11042-019-07984-5].
41. Xiong Y, Ba X, Hou A, Zhang K, Chen L, Li T. Automatic detection of Mycobacterium tuberculosis using artificial intelligence. J Thorac Dis. Mar 2018;10(3):1936-1940. [FREE Full text] [doi: 10.21037/jtd.2018.01.91] [Medline: 29707349].
42. Panicker RO, Kalmady KS, Rajan J, Sabu M. Automatic detection of tuberculosis bacilli from microscopic sputum smear images using deep learning methods. Biocybernet Biomed Eng. 2018;38(3):691-699. [doi: 10.1016/j.bbe.2018.05.007].
43. Chandra TB, Verma K, Singh BK, Jain D, Netam SS. Automatic detection of tuberculosis related abnormalities in chest X-ray images using hierarchical feature extraction scheme. Expert Syst Appl. Nov 2020;158:113514. [doi: 10.1016/j.eswa.2020.113514].
44. Wu Y, Wang H, Wu F. Automatic classification of pulmonary tuberculosis and sarcoidosis based on random forest. 2017. Presented at: 2017 10th International Congress on Image and Signal Processing, BioMedical Engineering and Informatics (CISP-BMEI); October 14-16, 2017:1-5; Shanghai, China. [doi: 10.1109/cisp-bmei.2017.8302280].
45. Hu M, Liu Y, Zhang Y, Guan T, He Y. Automatic detection of tuberculosis bacilli in sputum smear scans based on subgraph classification. 2019. Presented at: 2019 International Conference on Medical Imaging Physics and Engineering (ICMIPE); November 22-24, 2019:1-7; Shenzhen, China. [doi: 10.1109/icmipe47306.2019.9098210].
46. AbuHassan K, Bakhori N, Kusnin N, Azmi U, Tania M, Evans B, et al. Automatic diagnosis of tuberculosis disease based on plasmonic ELISA and color-based image classification. 2017. Presented at: 2017 39th Annual International Conference of the IEEE Engineering in Medicine and Biology Society (EMBC); July 11-15, 2017:4512-4515; Jeju, South Korea. [doi: 10.1109/embc.2017.8037859].
47. Pahar M, Klopper M, Reeve B, Warren R, Theron G, Diacon A, et al. Automatic tuberculosis and COVID-19 cough classification using deep learning. 2022. Presented at: 2022 International Conference on Electrical, Computer and Energy Technologies (ICECET); July 20-22, 2022:1-9; Prague, Czech Republic. [doi: 10.1109/icecet55527.2022.9873469].
48. Pahar M, Theron G, Niesler T. Automatic tuberculosis detection in cough patterns using NLP-style cough embeddings. 2022. Presented at: 2022 International Conference on Engineering and Emerging Technologies (ICEET); October 27-28, 2022:1-6; Kuala Lumpur, Malaysia. [doi: 10.1109/iceet56468.2022.10007261].
49. Pahar M, Klopper M, Reeve B, Warren R, Theron G, Niesler T. Automatic cough classification for tuberculosis screening in a real-world environment. Physiol Meas. Nov 26, 2021;42(10):105014. [FREE Full text] [doi: 10.1088/1361-6579/ac2fb8] [Medline: 34649231].
50. Raju M, Aswath A, Kadam A, Pagidimarri V. Automatic detection of tuberculosis using deep learning methods. In: Laha A, editor. Advances in Analytics and Applications. Springer Proceedings in Business and Economics. Singapore. Springer; 2019:119-129..
51. Manivannan K, Sathiamoorthy S. Bird mating optimizer with deep learning-based tuberculosis detection using chest radiographs. IJETT. Feb 28, 2023;71(2):341-348. [doi: 10.14445/22315381/ijett-v71i2p236].
52. Karnkawinpong T, Limpiyakorn Y. Chest X-ray analysis of tuberculosis by convolutional neural networks with affine transforms. 2018. Presented at: CSAI '18: Proceedings of the 2018 2nd International Conference on Computer Science and Artificial Intelligence; December 8-10, 2018:90-93; Shenzhen, China. [doi: 10.1145/3297156.3297251].
53. Rajaraman S, Zamzmi G, Folio L, Alderson P, Antani S. Chest X-ray bone suppression for improving classification of tuberculosis-consistent findings. Diagnostics (Basel). May 07, 2021;11(5):840. [FREE Full text] [doi: 10.3390/diagnostics11050840] [Medline: 34067034].
54. Shelke A, Inamdar M, Shah V, Tiwari A, Hussain A, Chafekar T, et al. Chest X-ray classification using deep learning for automated COVID-19 screening. SN Comput Sci. May 26, 2021;2(4):300. [FREE Full text] [doi: 10.1007/s42979-021-00695-5] [Medline: 34075355].
55. Karnkawinpong T, Limpiyakorn Y. Classification of pulmonary tuberculosis lesion with convolutional neural networks. 2018. Presented at: 2018 11th International Conference on Computer and Electrical Engineering; October 12–14, 2018; Tokyo, Japan. [doi: 10.1088/1742-6596/1195/1/012007].
56. Wang M, Lee C, Wei Z, Ji H, Yang Y, Yang C. Clinical assistant decision-making model of tuberculosis based on electronic health records. BioData Min. Mar 16, 2023;16(1):11. [FREE Full text] [doi: 10.1186/s13040-023-00328-y] [Medline: 36927471].
57. Tania M, Lwin K, Shabut A, Hossain M. Clustering and classification of a qualitative colorimetric test. 2018. Presented at: 2018 International Conference on Computing, Electronics & Communications Engineering (iCCECE); August 16-17, 2018:7-11; Southend, UK. [doi: 10.1109/iccecome.2018.8658480].
58. Hu X, Wang J, Ju Y, Zhang X, Qimanguli W, Li C, et al. Combining metabolome and clinical indicators with machine learning provides some promising diagnostic markers to precisely detect smear-positive/negative pulmonary tuberculosis. BMC Infect Dis. Aug 25, 2022;22(1):707. [FREE Full text] [doi: 10.1186/s12879-022-07694-8] [Medline: 36008772].
59. Osman M, Mohd NM, Mashor M, Jaafar H. Compact single hidden layer feedforward network for Mycobacterium tuberculosis detection. 2011. Presented at: 2011 IEEE International Conference on Control System, Computing and Engineering; November 25-27, 2011:432-436; Penang, Malaysia. [doi: 10.1109/iccsce.2011.6190565].
60. Karaca B, Guney S, Dengiz B, Agildere M. Comparative study for tuberculosis detection by using deep learning. 2021. Presented at: 2021 44th International Conference on Telecommunications and Signal Processing (TSP); July 26-28, 2021:88-91; Brno, Czech Republic. [doi: 10.1109/tsp52935.2021.9522634].
61. Bobak CA, Titus AJ, Hill JE. Comparison of common machine learning models for classification of tuberculosis using transcriptional biomarkers from integrated datasets. Appl Soft Comput. Jan 2019;74:264-273. [doi: 10.1016/j.asoc.2018.10.005].
62. Owais M, Arsalan M, Mahmood T, Kim YH, Park KR. Comprehensive computer-aided decision support framework to diagnose tuberculosis from chest X-ray images: data mining study. JMIR Med Inform. Dec 07, 2020;8(12):e21790. [FREE Full text] [doi: 10.2196/21790] [Medline: 33284119].
63. Jose E, Soto-Diaz R, Madera N, Soto C, Burgos-Florez F, Rodriguez AF, et al. Computer-aided diagnosis for tuberculosis classification with water strider optimization algorithm. Comput Syst Sci Eng. 2023;46(2):1337-1353. [doi: 10.32604/csse.2023.035253].
64. Visuña L, Yang D, Garcia-Blas J, Carretero J. Computer-aided diagnostic for classifying chest X-ray images using deep ensemble learning. BMC Med Imaging. Oct 15, 2022;22(1):178. [FREE Full text] [doi: 10.1186/s12880-022-00904-4] [Medline: 36243705].
65. Xie Y, Wu Z, Han X, Wang H, Wu Y, Cui L, et al. Computer-aided system for the detection of multicategory pulmonary tuberculosis in radiographs. J Healthc Eng. Aug 24, 2020;2020:9205082-9205012. [FREE Full text] [doi: 10.1155/2020/9205082] [Medline: 32908660].
66. Xu T, Yuan Z. Convolution neural network with coordinate attention for the automatic detection of pulmonary tuberculosis images on chest X-rays. IEEE Access. 2022;10:86710-86717. [doi: 10.1109/access.2022.3199419].
67. Mahbub MK, Biswas M, Gaur L, Alenezi F, Santosh K. Deep features to detect pulmonary abnormalities in chest X-rays due to infectious diseaseX: COVID-19, pneumonia, and tuberculosis. Inf Sci (N Y). May 2022;592:389-401. [FREE Full text] [doi: 10.1016/j.ins.2022.01.062] [Medline: 36532848].
68. Heo S, Kim Y, Yun S, Lim S, Kim J, Nam C, et al. Deep learning algorithms with demographic information help to detect tuberculosis in chest radiographs in annual workers’ health examination data. Int J Environ Res Public Health. Jan 16, 2019;16(2):250. [FREE Full text] [doi: 10.3390/ijerph16020250] [Medline: 30654560].
69. Nijiati M, Zhou R, Damaola M, Hu C, Li L, Qian B, et al. Deep learning based CT images automatic analysis model for active/non-active pulmonary tuberculosis differential diagnosis. Front Mol Biosci. Dec 5, 2022;9:1086047. [FREE Full text] [doi: 10.3389/fmolb.2022.1086047] [Medline: 36545511].
70. Kazemzadeh S, Yu J, Jamshy S, Pilgrim R, Nabulsi Z, Chen C, et al. Deep learning detection of active pulmonary tuberculosis at chest radiography matched the clinical performance of radiologists. Radiology. Jan 2023;306(1):124-137. [doi: 10.1148/radiol.212213] [Medline: 36066366].
71. Showkatian E, Salehi M, Ghaffari H, Reiazi R, Sadighi N. Deep learning-based automatic detection of tuberculosis disease in chest X-ray images. Pol J Radiol. Feb 28, 2022;87:e118-e124. [doi: 10.5114/pjr.2022.113435] [Medline: 35280947].
72. Zhou W, Cheng G, Zhang Z, Zhu L, Jaeger S, Lure FYM, et al. Deep learning-based pulmonary tuberculosis automated detection on chest radiography: large-scale independent testing. Quant Imaging Med Surg. Apr 2022;12(4):2344-2355. [FREE Full text] [doi: 10.21037/qims-21-676] [Medline: 35371946].
73. Rahman M, Cao Y, Sun X, Li B, Hao Y. Deep pre-trained networks as a feature extractor with XGBoost to detect tuberculosis from chest X-ray. Comput Electr Eng. Jul 2021;93:107252. [doi: 10.1016/j.compeleceng.2021.107252].
74. Gozes O, Greenspan H. Deep feature learning from a hospital-scale chest X-ray dataset with application to TB detection on a small-scale dataset. 2019. Presented at: 2019 41st Annual International Conference of the IEEE Engineering in Medicine and Biology Society (EMBC); July 23-27, 2019:4076-4079; Berlin, Germany. [doi: 10.1109/EMBC.2019.8856729].
75. Nguyen Q, Nguyen B, Dao S, Unnikrishnan B, Dhingra R, Ravichandran S, et al. Deep learning models for tuberculosis detection from chest X-ray images. 2019. Presented at: 2019 26th International Conference on Telecommunications (ICT); April 8-10, 2019:381-385; Hanoi, Vietnam. [doi: 10.1109/ict.2019.8798798].
76. Mohammad M, Reddy M. Deep transfer learning approach for classification of chest infections in radiographic X-ray images. 2022. Presented at: 2022 Second International Conference on Computer Science, Engineering and Applications (ICCSEA); September 8, 2022:1-6; Gunupur, India. [doi: 10.1109/iccsea54677.2022.9936426].
77. Fati SM, Senan EM, ElHakim N. Deep and hybrid learning technique for early detection of tuberculosis based on X-ray images using feature fusion. Appl Sci. Jul 14, 2022;12(14):7092. [doi: 10.3390/app12147092].
78. Hooda R, Sofat S, Kaur S, Mittal A, Meriaudeau F. Deep learning: a potential method for tuberculosis detection using chest radiography. 2017. Presented at: 2017 IEEE International Conference on Signal and Image Processing Applications (ICSIPA); September 12-14, 2017:497-502; Kuching, Malaysia. [doi: 10.1109/icsipa.2017.8120663].
79. Lakhani P, Sundaram B. Deep learning at chest radiography: automated classification of pulmonary tuberculosis by using convolutional neural networks. Radiology. Aug 2017;284(2):574-582. [doi: 10.1148/radiol.2017162326] [Medline: 28436741].
80. Lee JH, Park S, Hwang EJ, Goo JM, Lee WY, Lee S, et al. Deep learning-based automated detection algorithm for active pulmonary tuberculosis on chest radiographs: diagnostic performance in systematic screening of asymptomatic individuals. Eur Radiol. Feb 28, 2021;31(2):1069-1080. [doi: 10.1007/s00330-020-07219-4] [Medline: 32857202].
81. Ullah N, Marzougui M, Ahmad I, Chelloug SA. DeepLungNet: an effective DL-based approach for lung disease classification using CRIs. Electronics. Apr 14, 2023;12(8):1860. [doi: 10.3390/electronics12081860].
82. Uçar M. Deep neural network model with Bayesian optimization for tuberculosis detection from X-ray images. Multimed Tools Appl. Apr 05, 2023;82(24):36951-36972. [doi: 10.1007/s11042-023-15212-4].
83. Singh D, Kumar V, Kaur M. Densely connected convolutional networks-based COVID-19 screening model. Appl Intell (Dordr). Feb 07, 2021;51(5):3044-3051. [FREE Full text] [doi: 10.1007/s10489-020-02149-6] [Medline: 34764584].
84. Manh TH, Thanh HL, Duc VN, Nang TD. Detecting tuberculosis from Vietnamese X-ray imaging using transfer learning approach. Comput Mater Contin. 2023;74(3):5001-5016. [doi: 10.32604/cmc.2023.033429].
85. Lay J, Cenggoro Binus University TW, Pardamean B, Gozali J, Tanumihardja D. Detection of pulmonary tuberculosis from chest X-ray images using multimodal ensemble method. Commun Math Biol Neurosci. 2022;126:1. [doi: 10.28919/cmbn/7776].
86. Duong LT, Le NH, Tran TB, Ngo VM, Nguyen PT. Detection of tuberculosis from chest X-ray images: boosting the performance with vision transformer and transfer learning. Expert Syst Appl. Dec 2021;184:115519. [doi: 10.1016/j.eswa.2021.115519].
87. Nahiduzzaman M, Faruq Goni MO, Robiul Islam M, Sayeed A, Shamim Anower M, Ahsan M, et al. Detection of various lung diseases including COVID-19 using extreme learning machine algorithm based on the features extracted from a lightweight CNN architecture. Biocybern Biomed Eng. Jun 26, 2023;43(3):528-550. [FREE Full text] [doi: 10.1016/j.bbe.2023.06.003] [Medline: 38620111].
88. Setiawan A, Rusydi M. Detection of Mycobacterium tuberculosis using residual neural network. 2022. Presented at: 2022 International Seminar on Intelligent Technology and Its Applications (ISITIA); July 20-21, 2022:7-11; Surabaya, Indonesia. [doi: 10.1109/isitia56226.2022.9855300].
89. Tiwari M, Patankar M, Chaurasia V, Shandilya M, Kumar A, Potnis A. Detection of tuberculosis bacilli using deep learning. 2023. Presented at: 2023 1st International Conference on Innovations in High Speed Communication and Signal Processing (IHCSP); March 4-5, 2023:492-496; Bhopal, India. [doi: 10.1109/ihcsp56702.2023.10127220].
90. Patel M, Das A, Pant V. Detection of tuberculosis in radiographs using deep learning-based ensemble methods. 2021. Presented at: 2021 Smart Technologies, Communication and Robotics (STCR); October 9-10, 2021:1-7; Sathyamangalam, India. [doi: 10.1109/stcr51658.2021.9588936].
91. Meraj SS, Yaakob R, Azman A, Rum SNM, Nazri ASA, Zakaria NF. Detection of pulmonary tuberculosis manifestation in chest X-rays using different convolutional neural network (CNN) models. IJEAT. Oct 30, 2019;9(1):2270-2275. [doi: 10.35940/ijeat.a2632.109119].
92. Han D, Chen Y, Li X, Li W, Zhang X, He T, et al. Development and validation of a 3D-convolutional neural network model based on chest CT for differentiating active pulmonary tuberculosis from community-acquired pneumonia. Radiol Med. Jan 27, 2023;128(1):68-80. [FREE Full text] [doi: 10.1007/s11547-022-01580-8] [Medline: 36574111].
93. Hwang EJ, Park S, Jin K, Kim JI, Choi SY, Lee JH, et al. Development and validation of a deep learning–based automatic detection algorithm for active pulmonary tuberculosis on chest radiographs. Clin Infect Dis. Aug 16, 2019;69(5):739-747. [FREE Full text] [doi: 10.1093/cid/ciy967] [Medline: 30418527].
94. Nguyen H, Tran N, Le B. Diagnosing tuberculosis using graph neural network. 2022. Presented at: 2022 14th International Conference on Knowledge and Systems Engineering (KSE); October 19-21, 2022:1-6; Nha Trang, Vietnam. [doi: 10.1109/kse56063.2022.9953751].
95. . Han D, He T, Yu Y, Guo Y, Chen Y, Duan H, et al. Diagnosis of active pulmonary tuberculosis and community acquired pneumonia using convolution neural network based on transfer learning. Acad Radiol. Oct 2022;29(10):1486-1492. [doi: 10.1016/j.acra.2021.12.025] [Medline: 35063352].
96. Pholo MD, Hamam Y, Khalaf AB, Du C. Differentiating between COVID-19 and tuberculosis using machine learning and natural language processing. RIA. Apr 30, 2022;36(2):313-318. [doi: 10.18280/ria.360216].
97. Park M, Lee Y, Kim S, Kim Y, Kim SY, Kim Y, et al. Distinguishing nontuberculous mycobacterial lung disease and Mycobacterium tuberculosis lung disease on X-ray images using deep transfer learning. BMC Infect Dis. Jan 19, 2023;23(1):32. [FREE Full text] [doi: 10.1186/s12879-023-07996-5] [Medline: 36658559].
98. Prasitpuriprecha C, Jantama SS, Preeprem T, Pitakaso R, Srichok T, Khonjun S, et al. Drug-resistant tuberculosis treatment recommendation, and multi-class tuberculosis detection and classification using ensemble deep learning-based system. Pharmaceuticals (Basel). Dec 22, 2022;16(1):13. [FREE Full text] [doi: 10.3390/ph16010013] [Medline: 36678508].
99. Pasa F, Golkov V, Pfeiffer F, Cremers D, Pfeiffer D. Efficient deep network architectures for fast chest X-ray tuberculosis screening and visualization. Sci Rep. Apr 18, 2019;9(1):6268. [FREE Full text] [doi: 10.1038/s41598-019-42557-4] [Medline: 31000728].
100. Ayaz M, Shaukat F, Raja G. Ensemble learning based automatic detection of tuberculosis in chest X-ray images using hybrid feature descriptors. Phys Eng Sci Med. Mar 18, 2021;44(1):183-194. [FREE Full text] [doi: 10.1007/s13246-020-00966-0] [Medline: 33459996].
101. Kotei E, Thirunavukarasu R. Ensemble technique coupled with deep transfer learning framework for automatic detection of tuberculosis from chest X-ray radiographs. Healthcare (Basel). Nov 21, 2022;10(11):2335. [FREE Full text] [doi: 10.3390/healthcare10112335] [Medline: 36421659].
102. Ahmad Hijazi MH, Qi Yang L, Alfred R, Mahdin H, Yaakob R. Ensemble deep learning for tuberculosis detection. IJEECS. Feb 01, 2020;17(2):1014. [doi: 10.11591/ijeecs.v17.i2.pp1014-1020].
103. Hijazi MHA, Kieu Tao Hwa S, Bade A, Yaakob R, Saffree Jeffree M. Ensemble deep learning for tuberculosis detection using chest X-ray and canny edge detected images. IJ-AI. Dec 01, 2019;8(4):429. [doi: 10.11591/ijai.v8.i4.pp429-435].
104. Mehrrotraa R, Ansari MA, Agrawal R, Tripathi P, Bin Heyat MB, Al-Sarem M, et al. Ensembling of efficient deep convolutional networks and machine learning algorithms for resource effective detection of tuberculosis using thoracic (chest) radiography. IEEE Access. 2022;10:85442-85458. [doi: 10.1109/access.2022.3194152].
105. Alcantara MF, Cao Y, Liu B, Liu C, Zhang N, Zhang P, et al. eRx – a technological advance to speed-up TB diagnostics. Smart Health. May 2020;16:100117. [doi: 10.1016/j.smhl.2020.100117].
106. Griffin T, Chen Q, Sun X, Wang D, Brunette M, Cao Y, et al. eRxNet: a pipeline of convolutional neural networks for tuberculosis screening. 2021. Presented at: 2021 Third International Conference on Transdisciplinary AI (TransAI); September 20-22, 2021:47-56; Laguna Hills, CA. [doi: 10.1109/transai51903.2021.00017].
107. Ullah R, Khan S, Ali Z, Ali H, Ahmad A, Ahmed I. Evaluating the performance of multilayer perceptron algorithm for tuberculosis disease Raman data. Photodiagn Photodyn Ther. Sep 2022;39:102924. [doi: 10.1016/j.pdpdt.2022.102924] [Medline: 35609805].
108. Beccaria M, Bobak C, Maitshotlo B, Mellors TR, Purcaro G, Franchina FA, et al. Exhaled human breath analysis in active pulmonary tuberculosis diagnostics by comprehensive gas chromatography-mass spectrometry and chemometric techniques. J Breath Res. Nov 05, 2018;13(1):016005. [FREE Full text] [doi: 10.1088/1752-7163/aae80e] [Medline: 30394364].
109. Ameen Z, Saleh MA, Altrjman C, Alturjman S, Abdulkadir R. Explainable residual network for tuberculosis classification in the IoT era. 2021. Presented at: 2021 International Conference on Forthcoming Networks and Sustainability in AIoT Era (FoNeS-AIoT); December 27-28, 2021:9-12; Nicosia, Turkey. [doi: 10.1109/fones-aiot54873.2021.00012].
110. Bhandari M, Shahi TB, Siku B, Neupane A. Explanatory classification of CXR images into COVID-19, pneumonia and tuberculosis using deep learning and XAI. Comput Biol Med. Nov 2022;150:106156. [FREE Full text] [doi: 10.1016/j.compbiomed.2022.106156] [Medline: 36228463].
111. Saif AFM, Imtiaz T, Shahnaz C, Zhu W, Ahmad MO. Exploiting cascaded ensemble of features for the detection of tuberculosis using chest radiographs. IEEE Access. 2021;9:112388-112399. [doi: 10.1109/access.2021.3102077].
112. Govindarajan S, Swaminathan R. Extreme learning machine based differentiation of pulmonary tuberculosis in chest radiographs using integrated local feature descriptors. Comput Methods Programs Biomed. Jun 2021;204:106058. [doi: 10.1016/j.cmpb.2021.106058] [Medline: 33789212].
113. Ignatius JLP, Selvakumar S, Paul KGJL, Kailash AB, Keertivaas S, Akarvin Raja Prajan SAJ. Histogram matched chest X-rays based tuberculosis detection using CNN. Comput Syst Sci Eng. 2023;44(1):81-97. [doi: 10.32604/csse.2023.025195].
114. Rashid R, Khawaja S, Akram M, Khan A. Hybrid RID network for efficient diagnosis of tuberculosis from chest X-rays. 2018. Presented at: 2018 9th Cairo International Biomedical Engineering Conference (CIBEC); December 20-22, 2018:167-170; Cairo, Egypt. [doi: 10.1109/cibec.2018.8641816].
115. Okolo GI, Katsigiannis S, Ramzan N. IEViT: an enhanced vision transformer architecture for chest X-ray image classification. Comput Methods Programs Biomed. Nov 2022;226:107141. [FREE Full text] [doi: 10.1016/j.cmpb.2022.107141] [Medline: 36162246].
116. Munadi K, Muchtar K, Maulina N, Pradhan B. Image enhancement for tuberculosis detection using deep learning. IEEE Access. 2020;8:217897-217907. [doi: 10.1109/access.2020.3041867].
117. Zainab YZS, Jameel A, Usman AM. Impact of transfer learning on chest X-ray (CXR) images for tuberculosis classification. 2021. Presented at: 2021 International Conference on Robotics and Automation in Industry (ICRAI); October 26-27, 2021:1-8; Rawalpindi, Pakistan. [doi: 10.1109/icrai54018.2021.9651373].
118. Alcantara MF, Cao Y, Liu C, Liu B, Brunette M, Zhang N, et al. Improving tuberculosis diagnostics using deep learning and mobile health technologies among resource-poor communities in Perú. Smart Health. Jun 2017;1-2:66-76. [doi: 10.1016/j.smhl.2017.04.003].
119. Hu X, Liao S, Bai H, Wu L, Wang M, Wu Q, et al. Integrating exosomal microRNAs and electronic health data improved tuberculosis diagnosis. EBioMedicine. Feb 2019;40:564-573. [FREE Full text] [doi: 10.1016/j.ebiom.2019.01.023] [Medline: 30745169].
120. Abbas A, Abdelsamea M. Learning transformations for automated classification of manifestation of tuberculosis using convolutional neural network. 2018. Presented at: 2018 13th International Conference on Computer Engineering and Systems (ICCES); December 18-19, 2018:122-126; Cairo, Egypt. [doi: 10.1109/icces.2018.8639200].
121. Jasmine Pemeena Priyadarsini M, Kotecha K, Rajini GK, Hariharan K, Utkarsh Raj K, Bhargav Ram K, et al. Lung diseases detection using various deep learning algorithms. J Healthc Eng. Feb 03, 2023;2023:1-13. [doi: 10.1155/2023/3563696] [Medline: 36776955].
122. Shamrat FMJM, Azam S, Karim A, Islam R, Tasnim Z, Ghosh P, et al. LungNet22: a fine-tuned model for multiclass classification and prediction of lung disease using X-ray images. J Pers Med. Apr 24, 2022;12(5):680. [FREE Full text] [doi: 10.3390/jpm12050680] [Medline: 35629103].
123. Wang L, Zhang X, Tang J, Ma Z, Usman M, Liu Q, et al. Machine learning analysis of SERS fingerprinting for the rapid determination of Mycobacterium tuberculosis infection and drug resistance. Comput Struct Biotechnol J. 2022;20:5364-5377. [FREE Full text] [doi: 10.1016/j.csbj.2022.09.031] [Medline: 36212533].
124. Xing Z, Ding W, Zhang S, Zhong L, Wang L, Wang J, et al. Machine learning-based differentiation of nontuberculous mycobacteria lung disease and pulmonary tuberculosis using CT images. Biomed Res Int. Sep 30, 2020;2020:1-10. [FREE Full text] [doi: 10.1155/2020/6287545] [Medline: 33062689].
125. Ravin N, Saha S, Schweitzer A, Elahi A, Dako F, Mollura D, et al. Mitigating domain shift in AI-based TB screening with unsupervised domain adaptation. IEEE Access. 2022;10:45997-46013. [doi: 10.1109/access.2022.3168680].
126. Harsha Veena RN, Sreeja AN, Reddy KH, Hasmitha V, Lavanya R. Multiclass deep model for diagnosis of COVID-19 using chest X-ray. 2022. Presented at: 2022 6th International Conference on Trends in Electronics and Informatics (ICOEI); April 28-30, 2022:1767-1771; Tirunelveli, India. [doi: 10.1109/icoei53556.2022.9777107].
127. Luján-García JE, Villuendas-Rey Y, López-Yáñez I, Camacho-Nieto O, Yáñez-Márquez C. NanoChest-Net: a simple convolutional network for radiological studies classification. Diagnostics (Basel). Apr 26, 2021;11(5):775. [FREE Full text] [doi: 10.3390/diagnostics11050775] [Medline: 33925844].
128. Liu C, Cohen I, Vishinkin R, Haick H. Nanomaterial-based sensor array signal processing and tuberculosis classification using machine learning. JLPEA. May 29, 2023;13(2):39. [doi: 10.3390/jlpea13020039].
129. Ketchanji Mougang YC, Endale Mangamba L, Capuano R, Ciccacci F, Catini A, Paolesse R, et al. On-field test of tuberculosis diagnosis through exhaled breath analysis with a gas sensor array. Biosensors (Basel). May 22, 2023;13(5):570. [FREE Full text] [doi: 10.3390/bios13050570] [Medline: 37232931].
130. Osman M, Mashor M, Jaafar H. Online sequential extreme learning machine for classification of Mycobacterium tuberculosis in Ziehl-Neelsen stained tissue. 2012. Presented at: 2012 International Conference on Biomedical Engineering (ICoBE); February 27-28, 2012:139-143; Penang, Malaysia. [doi: 10.1109/icobe.2012.6178971].
131. Rashidi HH, Khan IH, Dang LT, Albahra S, Ratan U, Chadderwala N, et al. Prediction of tuberculosis using an automated machine learning platform for models trained on synthetic data. J Pathol Inform. 2022;13:10. [FREE Full text] [doi: 10.4103/jpi.jpi_75_21] [Medline: 35136677].
132. Lopes U, Valiati J. Pre-trained convolutional neural networks as feature extractors for tuberculosis detection. Comput Biol Med. Oct 01, 2017;89:135-143. [FREE Full text] [doi: 10.1016/j.compbiomed.2017.08.001] [Medline: 28800442].
133. Khatibi T, Shahsavari A, Farahani A. Proposing a novel multi-instance learning model for tuberculosis recognition from chest X-ray images based on CNNs, complex networks and stacked ensemble. Phys Eng Sci Med. Mar 22, 2021;44(1):291-311. [doi: 10.1007/s13246-021-00980-w] [Medline: 33616887].
134. Liu Y, Wu Y, Ban Y, Wang H, Cheng M-M. Rethinking computer-aided tuberculosis diagnosis. 2020. Presented at: 2020 IEEE/CVF Conference on Computer Vision and Pattern Recognition (CVPR); June 13-19, 2020:2643-2652; Seattle, WA. [doi: 10.1109/cvpr42600.2020.00272].
135. Chen J, Wu L, Lv Y, Liu T, Guo W, Song J, et al. Screening of long non-coding RNAs biomarkers for the diagnosis of tuberculosis and preliminary construction of a clinical diagnosis model. Front Microbiol. Mar 3, 2022;13:774663. [FREE Full text] [doi: 10.3389/fmicb.2022.774663] [Medline: 35308365].
136. Pattanasuwan C, Chongstitvatana P. Screening TB using deep transfer learning. 2021. Presented at: 2021 25th International Computer Science and Engineering Conference (ICSEC); November 18-20, 2021:330-333; Chiang Rai, Thailand. [doi: 10.1109/icsec53205.2021.9684617].
137. Park S, Kim G, Oh Y, Seo JB, Lee SM, Kim JH, et al. Self-evolving vision transformer for chest X-ray diagnosis through knowledge distillation. Nat Commun. Jul 04, 2022;13(1):3848. [FREE Full text] [doi: 10.1038/s41467-022-31514-x] [Medline: 35789159].
138. Chithra RS, Jagatheeswari P. Severity detection and infection level identification of tuberculosis using deep learning. Int J Imaging Syst Tech. Apr 06, 2020;30(4):994-1011. [doi: 10.1002/ima.22427].
139. Maulana R, Kurniawan D, Ichsan M. Smart devices for self-diagnosing of lung condition based on body temperature and fingernail color. 2020. Presented at: 2020 2nd World Symposium on Artificial Intelligence (WSAI); June 27-29, 2020:113-117; Guangzhou, China. [doi: 10.1109/wsai49636.2020.9143283].
140. Feng B, Chen X, Chen Y, Lu S, Liu K, Li K, et al. Solitary solid pulmonary nodules: a CT-based deep learning nomogram helps differentiate tuberculosis granulomas from lung adenocarcinomas. Eur Radiol. Dec 27, 2020;30(12):6497-6507. [doi: 10.1007/s00330-020-07024-z] [Medline: 32594210].
141. Urooj S, Suchitra S, Krishnasamy L, Sharma N, Pathak N. Stochastic learning-based artificial neural network model for an automatic tuberculosis detection system using chest X-ray images. IEEE Access. 2022;10:103632-103643. [doi: 10.1109/access.2022.3208882].
142. Wong A, Lee JRH, Rahmat-Khah H, Sabri A, Alaref A, Liu H. TB-Net: a tailored, self-attention deep convolutional neural network design for detection of tuberculosis cases from chest X-ray images. Front Artif Intell. Apr 7, 2022;5:827299. [FREE Full text] [doi: 10.3389/frai.2022.827299] [Medline: 35464996].
143. Kant S, Srivastava M. Towards automated tuberculosis detection using deep learning. 2018. Presented at: 2018 IEEE Symposium Series on Computational Intelligence (SSCI); November 18-21, 2018:1250-1253; Bangalore, India. [doi: 10.1109/ssci.2018.8628800].
144. Nafisah SI, Muhammad G. Tuberculosis detection in chest radiograph using convolutional neural network architecture and explainable artificial intelligence. Neural Comput Appl. Apr 19, 2022:1-21. [FREE Full text] [doi: 10.1007/s00521-022-07258-6] [Medline: 35462630].
145. Laeli A, Rustam Z, Pandelaki J. Tuberculosis detection based on chest X-rays using ensemble method with CNN feature extraction. 2021. Presented at: 2021 International Conference on Decision Aid Sciences and Application (DASA); December 7-8, 2021:682-686; Sakheer, Bahrain. [doi: 10.1109/dasa53625.2021.9682237].
146. Tsai A, Zhou Z, Ou Y, Wang I. Tuberculosis detection based on multiple model ensemble in chest X-ray image. 2022. Presented at: 2022 10th International Conference on Orange Technology (ICOT); November 10-11, 2022:1-4; Shanghai, China. [doi: 10.1109/icot56925.2022.10008144].
147. Fonseca A, Rocha B, Nogueira E, Vieira G, Fernandes D, Lima J, et al. Tuberculosis detection in chest radiography: a combined approach of local binary pattern features and monarch butterfly optimization algorithm. 2022. Presented at: 2022 IEEE 46th Annual Computers, Software, and Applications Conference (COMPSAC); June 27-July 1, 2022:1408-1413; Los Alamitos, CA. [doi: 10.1109/compsac54236.2…
148. Huang C, Wang W, Zhang X, Wang S, Zhang Y. Tuberculosis diagnosis using deep transferred EfficientNet. IEEE/ACM Trans Comput Biol Bioinf. Sep 1, 2023;20(5):2639-2646. [doi: 10.1109/tcbb.2022.3199572].
149. Tao Hwa SK, Bade A, Hijazi MHA, Saffree Jeffree M. Tuberculosis detection using deep learning and contrast-enhanced canny edge detected X-ray images. IJ-AI. Dec 01, 2020;9(4):713. [doi: 10.11591/ijai.v9.i4.pp713-720].
150. Chang R, Chiu Y, Lin J. Two-stage classification of tuberculosis culture diagnosis using convolutional neural network with transfer learning. J Supercomput. Jan 16, 2020;76(11):8641-8656. [doi: 10.1007/s11227-020-03152-x].
151. Ul Abideen Z, Ghafoor M, Munir K, Saqib M, Ullah A, Zia T, et al. Uncertainty assisted robust tuberculosis identification with Bayesian convolutional neural networks. IEEE Access. 2020;8:22812-22825. [doi: 10.1109/access.2020.2970023].
152. Morís DI, de Moura J, Novo J, Ortega M. Unsupervised contrastive unpaired image generation approach for improving tuberculosis screening using chest X-ray images. Pattern Recogn Lett. Dec 2022;164:60-66. [doi: 10.1016/j.patrec.2022.10.026].
