# Supplementary material for: Diagnostic Performance of Artificial Intelligence–Based Methods for Tuberculosis Detection: Systematic Review
Source: J Med Internet Res. 2025 Mar 7;27:e69068. doi: 10.2196/69068 (PMC11928776; doi:10.2196/69068)
Supplement: Multimedia Appendix 5 [file jmir_v27i1e69068_app5.xlsx]

## Sheet: Notes
Please refer to this list for included studies in this Systematic Review.
No	Publication Title	Authors	Published Year	Journal/ Proceeding
1	3D-CNN in Drug Resistance Detection and Tuberculosis Classification	Joao Figueira Silva, Jorge Miguel Silva, Eduardo Pinho, Carlos Costa	2017	Working Notes of CLEF 2017 - Conference and Labs of the Evaluation Forum, Dublin, Ireland, September 11-14, 2017, Edited by: Linda Cappellato, Nicola Ferro, Lorraine Goeuriot, Thomas Mandl https://ceur-ws.org/Vol-1866/paper_151.pdf
2	A Comprehensive Analysis of Deep Learning‑Based Approaches for Prediction and Prognosis of Infectious Diseases	Kavita Thakur, Manjot Kaur, Yogesh Kumar	2023	Archives of Computational Methods in Engineering https://doi.org/10.1007/s11831-023-09952-7
3	A deep learning model using chest X‑ray for identifying TB and NTM‑LD patients: a cross‑sectional study	Chia‑Jung Liu, Cheng Che Tsai, Lu‑Cheng Kuo, Po‑Chih Kuo, Meng‑Rui Lee, Jann‑Yuan Wang, Jen‑Chung Ko, Jin‑Yuan Shih, Hao‑Chien Wang, Chong‑Jen Yu	2023	Insights into Imaging https://doi.org/10.1186/s13244-023-01395-9
4	A fully automatic artificial intelligence–based CT image analysis system for accurate detection, diagnosis, and quantitative severity evaluation of pulmonary tuberculosis	Chenggong Yan, Lingfeng Wang, Jie Lin, Jun Xu, Tianjing Zhang, Jin Qi, Xiangying Li, Wei Ni, Guangyao Wu, Jianbin Huang, Yikai Xu, Henry C. Woodruff, Philippe Lambin	2022	European Radiology https://doi.org/10.1007/s00330-021-08365-z
5	A Genetic-Neuro-Fuzzy inferential model for diagnosis of tuberculosis	Mumini Olatunji Omisore, Oluwarotimi Williams Samuel, Edafe John Atajeromavwo	2017	Applied Computing and Informatics http://dx.doi.org/10.1016/j.aci.2015.06.001
6	A Hybrid Deep Fused Learning Approach to Segregate Infectious Diseases	Jawad Rasheed, Shtwai Alsubai	2023	Computers, Materials & Continua 10.32604/cmc.2023.031969
7	A multichannel EfficientNet deep learning-based stacking ensemble approach for lung disease detection using chest X-ray images	Vinayakumar Ravi, Vasundhara Acharya, Mamoun Alazab	2022	Cluster Computing https://doi.org/10.1007/s10586-022-03664-6
8	A Novel COVID-19 Diagnosis Support System Using the Stacking Approach and Transfer Learning Technique on Chest X-Ray Images	Soufiane Hamida, Oussama El Gannour, Bouchaib Cherradi, Abdelhadi Raihani, Hicham Moujahid, Hassan Ouajji	2021	Journal of Healthcare Engineering doi.org/10.1155/2021/9437538
9	A three‐methylation‐driven gene–based deep learning model for tuberculosis diagnosis in patients with and without human immunodeficiency virus co‐infection	Shaohua Xu, Huicheng Yuan	2022	Microbiology and Immunology https://doi.org/10.1111/1348-0421.12983
10	A voting-based ensemble deep learning method focusing on image augmentation and preprocessing variations for tuberculosis detection	Erdal Tasci, Caner Uluturk, Aybars Ugur	2021	Neural Computing and Applications https://doi.org/10.1007/s00521-021-06177-2
11	A Comparative Study of Tuberculosis Detection Using Deep Convolutional Neural Network	Mehera Binte Mizan, Md. Al Mehedi Hasan, Syed Rahat Hassan	2020	2nd International Conference on Advanced Information and Communication Technology (ICAICT) 10.1109/ICAICT51780.2020.9333464
12	A Hybridized Pre-Processing Method for Detecting Tuberculosis using Deep Learning	A Mohamed Ahmed Elashmawy, Irraivan Elamvazuthi, Syed Saad Azhar Ali, Elango Natarajan, Sivajothi Paramasivam	2021	8th International Conference on Intelligent and Advanced Systems (ICIAS) 10.1109/ICIAS49414.2021.9642622
13	A Novel Fusion Model of Hand-Crafted Features With Deep Convolutional Neural Networks for Classification of Several Chest Diseases Using X-Ray Images	Hassaan Malik, Tayyaba Anees, Muhammad Umar Chaudhry, Radomir Gono, Michał Jasiński, Zbigniew Leonowicz, Petr Bernat	2023	IEEE Access 10.1109/ACCESS.2023.3267492
14	A Novel Multiple-Instance Learning-Based Approach to Computer-Aided Detection of Tuberculosis on Chest X-Rays	Jaime Melendez, Bram van Ginneken, Pragnya Maduskar, Rick H. H. M. Philipsen, Klaus Reither, Marianne Breuninger, Ifedayo M. O. Adetifa, Rahmatulai Maane, Helen Ayles, Clara I. Sánchez	2015	IEEE Transactions on Medical Imaging 10.1109/TMI.2014.2350539
15	A novel stacked generalization of models for improved TB detection in chest radiographs	S. Rajaraman, S. Candemir, Z. Xue, P. O. Alderson, M. Kohli, J. Abuya, G. R. Thoma, S. Antani	2018	40th Annual International Conference of the IEEE Engineering in Medicine and Biology Society (EMBC) 10.1109/EMBC.2018.8512337
16	Advance IoT Intelligent Healthcare System for Lung Disease Classification Using Ensemble Techniques	J. Prabakaran, P. Selvaraj	2023	Computer Systems Science and Engineering https://doi.org/10.32604/csse.2023.034210
17	AI Chest 4 All	P. Thammarach, S. Khaengthanyakan, S. Vongsurakrai, P. Phienphanich, P. Pooprasert, A. Yaemsuk, P. Vanichvarodom, N. Munpolsri, S. Khwayotha, M. Lertkowit, S. Tungsagunwattana, C. Vijitsanguan, S. Lertrojanapunya, W. Noisiri, I. Chiawiriyabunya, N. Aphikulvanich, C. Tantibundhit	2020	42nd Annual International Conference of the IEEE Engineering in Medicine & Biology Society (EMBC) 10.1109/EMBC44109.2020.9175862
18	AI-based computer-aided diagnostic system of chest digital tomography synthesis: Demonstrating comparative advantage with X-ray-based AI systems	Kyungsu Kim, Ju Hwan Lee, Seong Je Oh, Myung Jin Chung	2023	Computer Methods and Programs in Biomedicine https://doi.org/10.1016/j.cmpb.2023.107643
19	An accurate artificial intelligence system for the detection of pulmonary and extra pulmonary Tuberculosis	Anshu Sharma, Anurag Sharma, Rahul Malhotra, Parulpreet Singh, Ripon K. Chakrabortty, Shubham Mahajan, Amit Kant Pandit	2021	Tuberculosis https://doi.org/10.1016/j.tube.2021.102143
20	An ANN model for the differential diagnosis of tuberculosis and sarcoidosis	Mahalakshmi Vijayaraj, PA Abhinand, P Venkatesan, PK Ragunath	2020	Bioinformation https://doi.org/10.6026%2F97320630016539
21	An automated tuberculosis screening strategy combining X-ray-based computer-aided detection and clinical information	Jaime Melendez, Clara I. Sánchez, Rick H. H. M. Philipsen, Pragnya Maduskar, Rodney Dawson, Grant Theron, Keertan Dheda, Bram van Ginneken	2016	Scientific Reports https://doi.org/10.1038/srep25265
22	An Artificial Intelligence System for Detecting the Types of the Epidemic from X-rays	Jafar Abdollahi, Laya Mahmoudi	2022	27th International Computer Conference, Computer Society of Iran (CSICC) 10.1109/CSICC55295.2022.9780523
23	An Efficient Approach for Tuberculosis Diagnosis on Chest X-Ray	Hoang Nguyen Ngoc, Vu Hoang, Trung H. Bui, Steven Q. H. Truong, Thanh Huynh Minh, Duong Nguyen Van, Trang Nguyen Thi Minh, Cong Cung Van	2022	IEEE 19th International Symposium on Biomedical Imaging (ISBI) 10.1109/ISBI52829.2022.9761426
24	An Ensemble CNN-Dempster Shafer based Tuberculosis Detection from Chest X-Ray Images	Priyanka Saha	2023	IEEE Calcutta Conference (CALCON) 10.1109/CALCON56258.2022.10060463
25	An Image Dataset for Lung Disease Detection and Classification	Yassamine Lala Bouali, Isra Boucetta, Imad Eddine Ibrahim Bekkouch, Mourad Bouache, Smaine Mazouzi	2022	International Conference on Theoretical and Applicative Aspects of Computer Science (ICTAACS) 10.1109/ICTAACS53298.2021.9715227
26	An Improved Densenet Deep Neural Network Model for Tuberculosis Detection Using Chest X-Ray Images	Vo Trong Quang Huy, Chih-Min Lin	2023	IEEE Access 10.1109/ACCESS.2023.3270774
27	An Add-on CNN based Model for the Detection of Tuberculosis using Chest X-ray Images	Roopa N K, Mamatha G S	2023	International Journal of Advanced Computer Science and Applications 10.14569/IJACSA.2023.0140313
28	Analysis of tuberculosis disease through Raman spectroscopy and machine learning	Saranjam Khan, Rahat Ullah, Shaheen Shahzad, Nasira Anbreen, Muhammad Bilal, Asifullah Khan	2018	Photodiagnosis and Photodynamic Therapy https://doi.org/10.1016/j.pdpdt.2018.10.014
29	An Automated Intelligent Identification and Counting System Procedure for Tuberculosis	Fatin Atiqah Rosli, Mohd Yusoff Mashor, Siti Suraya Md Noor	2019	Journal of Physics: Conference Series, International Conference on Biomedical Engineering (ICoBE) 10.1088/1742-6596/1372/1/012079
30	A Novel Ensemble Method for PTB Classification in CXRs	Rahul Hooda, Ajay Mittal, Sanjeev Sofat	2020	Wireless Personal Communications https://doi.org/10.1007/s11277-020-07075-x
31	A Novel Machine Learning Approach for Tuberculosis Segmentation and Prediction Using Chest-X-Ray (CXR) Images	Xavier Alphonse Inbaraj, Charlyn Villavicencio, Julio Jerison Macrohon, Jyh-Horng Jeng, Jer-Guang Hsieh	2021	Applied Sciences https://doi.org/10.3390/app11199057
32	A Perceptual Encryption-Based Image Communication System for Deep Learning-Based Tuberculosis Diagnosis Using Healthcare Cloud Services	Ijaz Ahmad, Seokjoo Shin	2022	Electronics https://doi.org/10.3390/electronics11162514
33	Applications of machine learning tools for ultra-sensitive detection of lipoarabinomannan with plasmonic grating biosensors in clinical samples of tuberculosis	Yilun Huang, Charles M. Darr, Keshab Gangopadhyay, Shubhra Gangopadhyay, Sangho Bok, Sounak Chakraborty	2022	PLOS ONE https://doi.org/10.1371/journal.pone.0275658
34	Artificial Intelligence Assisting the Early Detection of Active Pulmonary Tuberculosis From Chest X-Rays: A Population-Based Study	Mayidili Nijiati, Jie Ma, Chuling Hu, Abudouresuli Tuersun, Abudoukeyoumujiang Abulizi, Abudoureyimu Kelimu, Dongyu Zhang, Guanbin Li, Xiaoguang Zou	2022	Frontiers in Molecular Biosciences https://doi.org/10.3389/fmolb.2022.874475
35	Artificial Intelligence-Based Classification of Chest X-Ray Images into COVID-19 and Other Infectious Diseases	Arun Sharma, Sheeba Rani, Dinesh Gupta	2020	International Journal of Biomedical Imaging https://doi.org/10.1155/2020/8889023
36	ATBdiscrimination: An in Silico Tool for Identification of Active Tuberculosis Disease Based on Routine Blood Test and T‑SPOT.TB Detection Results	Jiangpeng Wu, Jun Bai, Wei Wang, Lili Xi, Pengyi Zhang, Jingfeng Lan, Liansheng Zhang, Shuyan Li	2019	Journal of Chemical Information and Modeling https://doi.org/10.1021/acs.jcim.9b00678
37	Automated machine learning for endemic active tuberculosis prediction from multiplex serological data	Hooman H. Rashidi, Luke T. Dang, Samer Albahra, Resmi Ravindran, Imran H. Khan	2021	Scientific Reports https://doi.org/10.1038/s41598-021-97453-7
38	Automated Tuberculosis Detection Using Pre-Trained CNN and SVM	Burcu Oltu, Selda Güney, Berna Dengiz, Muhteşem Ağıldere	2021	44th International Conference on Telecommunications and Signal Processing (TSP) 10.1109/TSP52935.2021.9522644
39	Automated identification of mycobacterium bacillus from sputum images for tuberculosis diagnosis	K. S. Mithra, W. R. Sam Emmanuel	2019	Signal, Image and Video Processing https://doi.org/10.1007/s11760-019-01509-1
40	Automated TB classification using ensemble of deep architectures	Rahul Hooda, Ajay Mittal, Sanjeev Sofat	2019	Multimedia Tools and Applications https://doi.org/10.1007/s11042-019-07984-5
41	Automatic detection of mycobacterium tuberculosis using artificial intelligence	Yan Xiong, Xiaojun Ba, Ao Hou, Kaiwen Zhang, Longsen Chen, Ting Li	2018	Journal of Thoracic Disease 10.21037/jtd.2018.01.91
42	Automatic detection of tuberculosis bacilli from microscopic sputum smear images using deep learning methods	Rani Oomman Panicker, Kaushik S. Kalmady, Jeny Rajan, M.K. Sabu	2018	Biocybernetics and Biomedical Engineering https://doi.org/10.1016/j.bbe.2018.05.007
43	Automatic detection of tuberculosis related abnormalities in Chest X-ray images using hierarchical feature extraction scheme	Tej Bahadur Chandra, Kesari Verma, Bikesh Kumar Singh, Deepak Jain, Satyabhuwan Singh Netam	2020	Expert Systems with Applications https://doi.org/10.1016/j.eswa.2020.113514
44	Automatic Classification of Pulmonary Tuberculosis and Sarcoidosis based on Random Forest	Yuanli Wu, Hong Wang, Fei Wu	2017	10th International Congress on Image and Signal Processing, BioMedical Engineering and Informatics (CISP-BMEI) 10.1109/CISP-BMEI.2017.8302280
45	Automatic Detection of Tuberculosis Bacilli in Sputum Smear Scans Based on Subgraph Classification	Mengying Hu, Yiqing Liu, Yexing Zhang, Tian Guan, Yonghong He	2020	International Conference on Medical Imaging Physics and Engineering (ICMIPE) 10.1109/ICMIPE47306.2019.9098210
46	Automatic Diagnosis of Tuberculosis Disease Based on Plasmonic ELISA and Color-based Image Classification	Kamal J. AbuHassan, Noremylia M. Bakhori, Norzila Kusnin, Umi Z. M. Azmi, Marzia H. Tania, Benjamin A. Evans, Nor A. Yusof, M. A. Hossain	2017	39th Annual International Conference of the IEEE Engineering in Medicine and Biology Society (EMBC) 10.1109/EMBC.2017.8037859
47	Automatic Tuberculosis and COVID-19 cough classification using deep learning	Madhurananda Pahar, Marisa Klopper, Byron Reeve, Rob Warren, Grant Theron, Andreas Diacon, Thomas Niesler	2022	International Conference on Electrical, Computer and Energy Technologies (ICECET) 10.1109/ICECET55527.2022.9873469
48	Automatic Tuberculosis detection in cough patterns using NLP-style cough embeddings	Madhurananda Pahar, Grant Theron, Thomas Niesler	2022	International Conference on Engineering and Emerging Technologies (ICEET) 10.1109/ICEET56468.2022.10007261
49	Automatic cough classification for tuberculosis screening in a real-world environment	Madhurananda Pahar, Marisa Klopper, Byron Reeve, Rob Warren, Grant Theron, Thomas Niesler	2021	Physiological Measurement https://doi.org/10.1088/1361-6579/ac2fb8
50	Automatic Detection of Tuberculosis Using Deep Learning Methods	Manoj Raju, Arun Aswath, Amrit Kadam, Venkatesh Pagidimarri	2018	Advances in Analytics and Applications https://doi.org/10.1007/978-981-13-1208-3_11
51	Bird Mating Optimizer with Deep Learning-based Tuberculosis Detection using Chest Radiographs	K. Manivannan, S. Sathiamoorthy	2023	International Journal of Engineering Trends and Technology https://doi.org/10.14445/22315381/IJETT-V71I2P236
52	Chest X-Ray Analysis of Tuberculosis by Convolutional Neural Networks with Affine Transforms	Tawansongsang Karnkawinpong, Yachai Limpiyakorn	2018	2nd International Conference on Computer Science and Artificial Intelligence https://doi.org/10.1145/3297156.3297251
53	Chest X-ray Bone Suppression for Improving Classification of Tuberculosis-Consistent Findings	Sivaramakrishnan Rajaraman, Ghada Zamzmi, Les Folio, Philip Alderson, Sameer Antani	2021	Diagnostics https://doi.org/10.3390/diagnostics11050840
54	Chest X‑ray Classification Using Deep Learning for Automated COVID‑19 Screening	Ankita Shelke, Madhura Inamdar, Vruddhi Shah, Amanshu Tiwari, Aafiya Hussain, Talha Chafekar, Ninad Mehendale	2021	SN Computer Science https://doi.org/10.1007/s42979-021-00695-5
55	Classification of pulmonary tuberculosis lesion with convolutional neural networks	T. Karnkawinpong, Y. Limpiyakorn	2018	11th International Conference on Computer and Electrical Engineering 10.1088/1742-6596/1195/1/012007
56	Clinical assistant decision‑making model of tuberculosis based on electronic health records	Mengying Wang, Cuixia Lee, Zhenhao Wei, Hong Ji, Yingyun Yang, Cheng Yang	2023	BioData Mining https://doi.org/10.1186/s13040-023-00328-y
57	Clustering and Classification of a Qualitative Colorimetric Test	Marzia Hoque Tania, Khin T. Lwin, Antesar M. Shabut, M.A. Hossain	2019	International Conference on Computing, Electronics & Communications Engineering (iCCECE) 10.1109/iCCECOME.2018.8658480
58	Combining metabolome and clinical indicators with machine learning provides some promising diagnostic markers to precisely detect smear‑positive/negative pulmonary tuberculosis	Xin Hu, Jie Wang, Yingjiao Ju, Xiuli Zhang, Wushou’er Qimanguli, Cuidan Li, Liya Yue, Bahetibieke Tuohetaerbaike, Ying Li, Hao Wen, Wenbao Zhang, Changbin Chen, Yefeng Yang, Jing Wang, Fei Chen	2022	BMC Infectious Diseases https://doi.org/10.1186/s12879-022-07694-8
59	Compact Single Hidden Layer Feedforward Network for Mycobacterium Tuberculosis Detection	M. K. Osman, Mohd Halim Mohd Noor, M. Y. Mashor, H. Jaafar	2011	IEEE International Conference on Control System, Computing and Engineering 10.1109/ICCSCE.2011.6190565
60	Comparative Study for Tuberculosis Detection by Using Deep Learning	Büşra Kübra Karaca, Selda Güney, Berna Dengiz, Muhteşem Ağıldere	2021	44th International Conference on Telecommunications and Signal Processing (TSP) 10.1109/TSP52935.2021.9522634
61	Comparison of common machine learning models for classification of tuberculosis using transcriptional biomarkers from integrated datasets	Carly A. Bobak, Alexander J. Titus, Jane E. Hill	2019	Applied Soft Computing Journal https://doi.org/10.1016/j.asoc.2018.10.005
62	Comprehensive Computer-Aided Decision Support Framework to Diagnose Tuberculosis From Chest X-Ray Images: Data Mining Study	Muhammad Owais, Muhammad Arsalan, Tahir Mahmood, Yu Hwan Kim, Kang Ryoung Park	2020	JMIR Medical Informatics 10.2196/21790
63	Computer-Aided Diagnosis for Tuberculosis Classification with Water Strider Optimization Algorithm	José Escorcia-Gutierrez, Roosvel Soto-Diaz, Natasha Madera, Carlos Soto, Francisco Burgos-Florez, Alexander Rodríguez, Romany F. Mansour	2023	Computer Systems Science and Engineering https://doi.org/10.32604/csse.2023.035253
64	Computer‑aided diagnostic for classifying chest X‑ray images using deep ensemble learning	Lara Visuña, Dandi Yang, Javier Garcia‑Blas, Jesus Carretero	2022	BMC Medical Imaging https://doi.org/10.1186/s12880-022-00904-4
65	Computer-Aided System for the Detection of Multicategory Pulmonary Tuberculosis in Radiographs	Yilin Xie, Zhuoyue Wu, Xin Han, Hongyu Wang, Yifan Wu, Lei Cui, Jun Feng, Zhaohui Zhu, Zhongyuanlong Chen	2020	Journal of Healthcare Engineering https://doi.org/10.1155/2020/9205082
66	Convolution Neural Network With Coordinate Attention for the Automatic Detection of Pulmonary Tuberculosis Images on Chest X-Rays	Tianhao Xu, Zhenming Yuan	2022	IEEE Access 10.1109/ACCESS.2022.3199419
67	Deep features to detect pulmonary abnormalities in chest X-rays due to infectious diseaseX: Covid-19, pneumonia, and tuberculosis	Md. Kawsher Mahbub, Milon Biswas, Loveleen Gaur, Fayadh Alenezi, KC Santosh	2022	Information Sciences https://doi.org/10.1016/j.ins.2022.01.062
68	Deep Learning Algorithms with Demographic Information Help to Detect Tuberculosis in Chest Radiographs in AnnualWorkers’ Health Examination Data	Seok-Jae Heo, Yangwook Kim, Sehyun Yun, Sung-Shil Lim, Jihyun Kim, Chung-Mo Nam, Eun-Cheol Park, Inkyung Jung, Jin-Ha Yoon	2019	International Journal of Environmental Research and Public Health https://doi.org/10.3390/ijerph16020250
69	Deep learning based CT images automatic analysis model for active/non-active pulmonary tuberculosis differential diagnosis	Mayidili Nijiati, Renbing Zhou, Miriguli Damaola, Chuling Hu, Li Li, Baoxin Qian, Abudukeyoumujiang Abulizi, Aihemaitijiang Kaisaier, Chao Cai, Hongjun Li, Xiaoguang Zou	2022	Frontiers in Molecular Biosciences https://doi.org/10.3389/fmolb.2022.1086047
70	Deep Learning Detection of Active Pulmonary Tuberculosis at Chest Radiography Matched the Clinical Performance of Radiologists	Sahar Kazemzadeh, Jin Yu, Shahar Jamshy, Rory Pilgrim, Zaid Nabulsi, Christina Chen, Neeral Beladia, Charles Lau, Scott Mayer McKinney, Thad Hughes, Atilla P. Kiraly, Sreenivasa Raju Kalidindi, Monde Muyoyeta, Jameson Malemela, Ting Shih, Greg S. Corrado, Lily Peng, Katherine Chou, Po-Hsuan Cameron Chen, Yun Liu, Krish Eswaran, Daniel Tse, Shravya Shetty, Shruthi Prabhakara	2023	Radiology https://doi.org/10.1148/radiol.212213
71	Deep learning-based automatic detection of tuberculosis disease in chest X-ray images	Eman Showkatian, Mohammad Salehi, Hamed Ghaffari,Reza Reiazi,Nahid Sadighi	2022	Polish Journal of Radiology https://doi.org/10.5114/pjr.2022.113435
72	Deep learning-based pulmonary tuberculosis automated detection on chest radiography: large-scale independent testing	Wen Zhou, Guanxun Cheng, Ziqi Zhang, Litong Zhu, Stefan Jaeger, Fleming Y. M. Lure, Lin Guo	2022	Quantitative Imaging in Medicine and Surgery https://dx.doi.org/10.21037/qims-21-676
73	Deep pre-trained networks as a feature extractor with XGBoost to detect tuberculosis from chest X-ray	Muhammad Rahman, Yongzhong Cao, Xiaobing Sun, Bin Li, Yameng Hao	2021	Computers and Electrical Engineering https://doi.org/10.1016/j.compeleceng.2021.107252
74	Deep Feature Learning from a Hospital-Scale Chest X-ray Dataset with Application to TB Detection on a Small-Scale Dataset	Ophir Gozes, Hayit Greenspan	2019	41st Annual International Conference of the IEEE Engineering in Medicine and Biology Society (EMBC) 10.1109/EMBC.2019.8856729
75	Deep Learning Models for Tuberculosis Detection from Chest X-ray Images	Quang H. Nguyen, Binh P. Nguyen, Son D. Dao, Balagopal Unnikrishnan, Rajan Dhingra, Savitha Rani Ravichandran, Sravani Satpathy, Palaparthi Nirmal Raja, Matthew C. H. Chua	2019	26th International Conference on Telecommunications (ICT) 10.1109/ICT.2019.8798798
76	Deep Transfer Learning approach for Classification of Chest Infections in Radiographic X-Ray Images	Manzoor Mohammad, Manyam Rajasekhar Reddy	2022	Second International Conference on Computer Science, Engineering and Applications (ICCSEA) 10.1109/ICCSEA54677.2022.9936426
77	Deep and Hybrid Learning Technique for Early Detection of Tuberculosis Based on X-ray Images Using Feature Fusion	Suliman Mohamed Fati, Ebrahim Mohammed Senan, Narmine ElHakim	2022	Applied Sciences https://doi.org/10.3390/app12147092
78	Deep-learning: A Potential Method for Tuberculosis Detection using Chest Radiography	Rahul Hooda, Sanjeev Sofat, Simranpreet Kaur, Ajay Mittal, Fabrice Meriaudeau	2017	IEEE International Conference on Signal and Image Processing Applications (ICSIPA) 10.1109/ICSIPA.2017.8120663
79	Deep Learning at Chest Radiography: Automated Classification of Pulmonary Tuberculosis by Using Convolutional Neural Networks	Paras Lakhani, Baskaran Sundaram	2017	Radiology https://doi.org/10.1148/radiol.2017162326
80	Deep learning–based automated detection algorithm for active pulmonary tuberculosis on chest radiographs: diagnostic performance in systematic screening of asymptomatic individuals	Jong Hyuk Lee, Sunggyun Park, Eui Jin Hwang, Jin Mo Goo, Woo Young Lee, Sangho Lee, Hyungjin Kim, Jason R. Andrews, Chang Min Park	2021	European Radiology https://doi.org/10.1007/s00330-020-07219-4
81	DeepLungNet: An Effective DL-Based Approach for Lung Disease Classification Using CRIs	Naeem Ullah, Mehrez Marzougui, Ijaz Ahmad, Samia Allaoua Chelloug	2023	Electronics https://doi.org/10.3390/electronics12081860
82	Deep neural network model with Bayesian optimization for tuberculosis detection from X‑Ray images	Murat Uçar	2023	Multimedia Tools and Applications https://doi.org/10.1007/s11042-023-15212-4
83	Densely connected convolutional networks-based COVID-19 screening model	Dilbag Singh, Vijay Kumar, Manjit Kaur	2021	Applied Intelligence https://doi.org/10.1007/s10489-020-02149-6
84	Detecting Tuberculosis from Vietnamese X-Ray Imaging Using Transfer Learning Approach	Ha Manh Toan, Lam Thanh Hien, Ngo Duc Vinh, Do Nang Toan	2023	Computers, Materials & Continua https://doi.org/10.32604/cmc.2023.033429
85	Detection of pulmonary tuberculosis from chest X-Ray images using multimodal ensemble method	Jimmy, Tjeng Wawan Cenggoro, Bens Pardamean, Juliana Gozali, Denny Tanumihardja	2022	Communications in Mathematical Biology and Neuroscience https://doi.org/10.28919/cmbn/7776
86	Detection of tuberculosis from chest X-ray images: Boosting the performance with vision transformer and transfer learning	Linh T. Duong, Nhi H. Le, Toan B. Tran, Vuong M. Ngo, Phuong T. Nguyen	2021	Expert Systems With Applications https://doi.org/10.1016/j.eswa.2021.115519
87	Detection of various lung diseases including COVID-19 using extreme learning machine algorithm based on the features extracted from a lightweight CNN architecture	Md. Nahiduzzaman, Md Omaer Faruq Goni, Md. Robiul Islam, Abu Sayeed, Md. Shamim Anower, Mominul Ahsan, Julfikar Haider, Marcin Kowalski	2023	https:// Biocybernetics and Biomedical Engineering doi.org/10.1016/j.bbe.2023.06.003
88	Detection of Mycobacterium Tuberculosis Using Residual Neural Network	Agung W. Setiawan, Muhammad I. Rusydi	2022	International Seminar on Intelligent Technology and Its Applications (ISITIA) 10.1109/ISITIA56226.2022.9855300
89	Detection of Tuberculosis Bacilli Using Deep Learning	Manish Tiwari, Mamta Patankar, Vijayshri Chaurasia, Madhu Shandilya, Ana Kumar, Anjali Potnis	2023	1st International Conference on Innovations in High Speed Communication and Signal Processing (IHCSP) 10.1109/IHCSP56702.2023.10127220
90	Detection of Tuberculosis in Radiographs using Deep Learning-based Ensemble Methods	Mahisha Patel, Amitabh Das, Vineet Kumar Pant, Jayasurya M	2021	2021 Smart Technologies, Communication and Robotics (STCR) 10.1109/STCR51658.2021.9588936
91	Detection of Pulmonary Tuberculosis Manifestation in Chest X-Rays Using Different Convolutional Neural Network (CNN) Models	Syeda Shaizadi Meraj, Razali Yaakob, Azreen Azman, Siti Nurulain Mohd Rum, Azree Shahrel Ahmad Nazri, Nor Fadhlina Zakaria	2019	International Journal of Engineering and Advanced Technology 10.35940/ijeat.A2632.109119
92	Development and validation of a 3D‑convolutional neural network model based on chest CT for differentiating active pulmonary tuberculosis from community‑acquired pneumonia	Dong Han, Yibing Chen, Xuechao Li, Wen Li, Xirong Zhang, Taiping He, Yong Yu, Yuequn Dou, Haifeng Duan, Nan Yu	2022	La radiologia medica https://doi.org/10.1007/s11547-022-01580-8
93	Development and Validation of a Deep Learning–based Automatic Detection Algorithm for Active Pulmonary Tuberculosis on Chest Radiographs	Eui Jin Hwang, Sunggyun Park, Kwang-Nam Jin, Jung Im Kim, So Young Choi, Jong Hyuk Lee, Jin Mo Goo, Jaehong Aum, Jae-Joon Yim, Chang Min Park	2018	Clinical Infectious Diseases https://doi.org/10.1093/cid/ciy967
94	Diagnosing tuberculosis using graph neural network	Hang Nguyen, Nam Tran, Bac Le	2022	14th International Conference on Knowledge and Systems Engineering (KSE) 10.1109/KSE56063.2022.9953751
95	Diagnosis of Active Pulmonary Tuberculosis and Community Acquired Pneumonia Using Convolution Neural Network Based on Transfer Learning	Dong Han, Taiping He, Yong Yu, Youmin Guo, Yibing Chen, Haifeng Duan, Nan Yu	2022	Academic Radiology https://doi.org/10.1016/j.acra.2021.12.025
96	Differentiating Between COVID-19 and Tuberculosis Using Machine Learning and Natural Language Processing	Moanda Diana Pholo, Yskandar Hamam, Abdel Baset Khalaf, Chunling Du	2022	Revue d'Intelligence Artificielle https://doi.org/10.18280/ria.360216
97	Distinguishing nontuberculous mycobacterial lung disease and Mycobacterium tuberculosis lung disease on X‑ray images using deep transfer learning	Minwoo Park, Youjin Lee, Sangil Kim, Young‑Jin Kim, Shin Young Kim, Yeongsic Kim, Hyun‑Min Kim	2023	BMC Infectious Diseases https://doi.org/10.1186/s12879-023-07996-5
98	Drug-Resistant Tuberculosis Treatment Recommendation, and Multi-Class Tuberculosis Detection and Classification Using Ensemble Deep Learning-Based System	Chutinun Prasitpuriprecha, Sirima Suvarnakuta Jantama, Thanawadee Preeprem, Rapeepan Pitakaso, Thanatkij Srichok, Surajet Khonjun, Nantawatana Weerayuth, Sarayut Gonwirat, Prem Enkvetchakul, Chutchai Kaewta, Natthapong Nanthasamroeng	2022	Pharmaceuticals https://doi.org/10.3390/ph16010013
99	Efficient Deep Network Architectures for Fast Chest X-Ray Tuberculosis Screening and Visualization	F. Pasa, V. Golkov, F. Pfeiffer, D. Cremers, D. Pfeiffer	2019	Scientific Reports https://doi.org/10.1038/s41598-019-42557-4
100	Ensemble learning based automatic detection of tuberculosis in chest X-ray images using hybrid feature descriptors	Muhammad Ayaz, Furqan Shaukat, Gulistan Raja	2021	Physical and Engineering Sciences in Medicine https://doi.org/10.1007/s13246-020-00966-0
101	Ensemble Technique Coupled with Deep Transfer Learning Framework for Automatic Detection of Tuberculosis from Chest X-ray Radiographs	Evans Kotei, Ramkumar Thirunavukarasu	2022	Healthcare https://doi.org/10.3390/ healthcare10112335
102	Ensemble deep learning for tuberculosis detection	Mohd Hanafi Ahmad Hijazi, Leong Qi Yang, Rayner Alfred, Hairulnizam Mahdin, Razali Yaakob	2020	Indonesian Journal of Electrical Engineering and Computer Science http://doi.org/10.11591/ijeecs.v17.i2.pp1014-1020
103	Ensemble deep learning for tuberculosis detection using chest X-Ray and canny edge detected images	Stefanus Kieu Tao Hwa, Mohd Hanafi Ahmad Hijazi, Abdullah Bade, Razali Yaakob, Mohammad Saffree Jeffree	2019	IAES International Journal of Artificial Intelligence http://doi.org/10.11591/ijai.v8.i4.pp429-435
104	Ensembling of Efficient Deep Convolutional Networks and Machine Learning Algorithms for Resource Effective Detection of Tuberculosis Using Thoracic (Chest) Radiography	Rajat Mehrrotraa, M. A. Ansari, Rajeev Agrawal, Pragati Tripathi, Md Belal Bin Heyat, Mohammed Al-Sarem, Abdullah Yahya Mohammed Muaad, Wamda Abdelrahman Elhag Nagmeldin, Abdelzahir Abdelmaboud, Faisal Saeed	2022	IEEE Access 10.1109/ACCESS.2022.3194152
105	eRx – A technological advance to speed-up TB diagnostics	Marlon F. Alcantara, Yu Cao, Benyuan Liu, Chang Liu, Ning Zhang, Pengfei Zhang, Terry Griffin, Walter H. Curioso, Cesar Ugarte-Gil, Maria J. Brunette	2020	Smart Health https://doi.org/10.1016/j.smhl.2020.100117
106	eRxNet: A Pipeline of Convolutional Neural Networks for Tuberculosis Screening	Terence Griffin, Qilei Chen, Xinzi Sun, Dechun Wang, Maria J. Brunette, Yu Cao, Benyuan Liu	2021	Third International Conference on Transdisciplinary AI (TransAI) 10.1109/TransAI51903.2021.00017
107	Evaluating the performance of multilayer perceptron algorithm for tuberculosis disease Raman data	Rahat Ullah, Saranjam Khan, Zahra Ali, Hina Ali, Adnan Ahmad, Iftikhar Ahmed	2022	Photodiagnosis and Photodynamic Therapy https://doi.org/10.1016/j.pdpdt.2022.102924
108	Exhaled human breath analysis in active pulmonary tuberculosis diagnostics by comprehensive gas chromatography-mass spectrometry and chemometric techniques	Marco Beccaria, Carly Bobak, Boitumelo Maitshotlo, Theodore R Mellors, Giorgia Purcaro, Flavio A Franchina, Christiaan A Rees, Mavra Nasir, Andrew Black, Jane E Hill	2019	Journal of Breath Research https://doi.org/10.1088/1752-7163/aae80e
109	Explainable Residual Network for Tuberculosis Classification in the IoT Era	Zubaida Sa’Id Ameen, Auwalu Saleh Mubarak, Chadi Altrjman, Sinem Alturjman, R. A. Abdulkadir	2022	International Conference on Forthcoming Networks and Sustainability in AIoT Era (FoNeS-AIoT) 10.1109/FoNeS-AIoT54873.2021.00012
110	Explanatory classification of CXR images into COVID-19, Pneumonia and Tuberculosis using deep learning and XAI	Mohan Bhandari, Tej Bahadur Shahi, Birat Siku, Arjun Neupane	2022	Computers in Biology and Medicine https://doi.org/10.1016/j.compbiomed.2022.106156
111	Exploiting Cascaded Ensemble of Features for the Detection of Tuberculosis Using Chest Radiographs	A. F. M. Saif, Tamjid Imtiaz, Celia Shahnaz, Wei-Ping Zhu, M. Omair Ahmad	2021	IEEE Access 10.1109/ACCESS.2021.3102077
112	Extreme Learning Machine based Differentiation of Pulmonary Tuberculosis in Chest Radiographs using Integrated Local Feature Descriptors	Satyavratan Govindarajan, Ramakrishnan Swaminathan	2021	Computer Methods and Programs in Biomedicine https://doi.org/10.1016/j.cmpb.2021.106058
113	Histogram Matched Chest X-Rays Based Tuberculosis Detection Using CNN	Joe Louis Paul Ignatius, Sasirekha Selvakumar, Kavin Gabriel Joe Louis Paul, Aadhithya B. Kailash, S. Keertivaas, S. A. J. Akarvin Raja Prajan	2023	Computer Systems Science and Engineering https://doi.org/10.32604/csse.2023.025195
114	Hybrid RID Network for Efficient Diagnosis of Tuberculosis from Chest X-rays	Rabia Rashid, Sajid Gul Khawaja, Muhammad Usman Akram, Asad Mansoor Khan	2018	9th Cairo International Biomedical Engineering Conference (CIBEC) 10.1109/CIBEC.2018.8641816
115	IEViT: An enhanced vision transformer architecture for chest X-ray image classification	Gabriel Iluebe Okolo, Stamos Katsigiannis, Naeem Ramzan	2022	Computer Methods and Programs in Biomedicine https://doi.org/10.1016/j.cmpb.2022.107141
116	Image Enhancement for Tuberculosis Detection Using Deep Learning	Khairul Munadi, Kahlil Muchtar, Novi Maulina, Biswajeet Pradhan	2020	IEEE Access 10.1109/ACCESS.2020.3041867
117	Impact of Transfer Learning on Chest X-Ray (CXR) Images for Tuberculosis Classification	Syeda Zainab Yousuf Zaidi, Amina Jameel, Muhammad Usman Akram	2021	International Conference on Robotics and Automation in Industry (ICRAI) 10.1109/ICRAI54018.2021.9651373
118	Improving tuberculosis diagnostics using deep learning and mobile health technologies among resource-poor communities in Perú	Marlon F. Alcantara, Yu Cao, Chang Liu, Benyuan Liu, Maria Brunette, Ning Zhang, Tong Sun, Peifeng Zhang, Qilei Chen, Ying Li, Cesar Morocho Albarracin, Jesus Peinado, Epifanio Sanchez Garavito, Leonid Lecca Garcia, Walter H. Curioso	2017	Smart Health http://dx.doi.org/10.1016/j.smhl.2017.04.003
119	Integrating exosomal microRNAs and electronic health data improved tuberculosis diagnosis	Xuejiao Hu, Shun Liao, Hao Bai, Lijuan Wu, Minjin Wang, Qian Wu, Juan Zhou, Lin Jiao, Xuerong Chen, Yanhong Zhou, Xiaojun Lu, Binwu Ying, Zhaolei Zhang, Weimin Li	2019	EBioMedicine https://doi.org/10.1016/j.ebiom.2019.01.023
120	Learning Transformations for Automated Classification of Manifestation of Tuberculosis using Convolutional Neural Network	Asmaa Abbas, Mohammed M. Abdelsamea	2019	13th International Conference on Computer Engineering and Systems (ICCES) 10.1109/ICCES.2018.8639200
121	Lung Diseases Detection Using Various Deep Learning Algorithms	M. Jasmine Pemeena Priyadarsini, Ketan kotecha, G. K. Rajini, K. Hariharan, K. Utkarsh Raj, K. Bhargav Ram, V. Indragandhi, V. Subramaniyaswamy, Sharnil Pandya	2023	Journal of Healthcare Engineering https://doi.org/10.1155/2023/3563696
122	LungNet22: A Fine-Tuned Model for Multiclass Classification and Prediction of Lung Disease Using X-ray Images	M. Javed Mehedi Shamrat, Sami Azam, Asif Karim, Rakibul Islam, Zarrin Tasnim, Pronab Ghosh, Friso De Boer	2022	Journal of Personalized Medicine https://doi.org/10.3390/jpm12050680
123	Machine learning analysis of SERS fingerprinting for the rapid determination of Mycobacterium tuberculosis infection and drug resistance	Liang Wang, Xue-Di Zhang, Jia-Wei Tang, Zhang-Wen Ma, Muhammad Usman, Qing-Hua Liu, Chang-Yu Wu, Fen Li, Zuo-Bin Zhu, Bing Gu	2022	Computational and Structural Biotechnology Journal https://doi.org/10.1016/j.csbj.2022.09.031
124	Machine Learning-Based Differentiation of Nontuberculous Mycobacteria Lung Disease and Pulmonary Tuberculosis Using CT Images	Zhiheng Xing, Wenlong Ding, Shuo Zhang, Lingshan Zhong, Li Wang, Jigang Wang, Kai Wang, Yi Xie, Xinqian Zhao, Nan Li, Zhaoxiang Ye	2020	BioMed Research International https://doi.org/10.1155/2020/6287545
125	Mitigating Domain Shift in AI-Based TB Screening With Unsupervised Domain Adaptation	Nishanjan Ravin, Sourajit Saha, Alan Schweitzer, Ameena Elahi, Farouk Dako, Daniel Mollura, David Chapman	2022	IEEE Access 10.1109/ACCESS.2022.3168680
126	Multiclass Deep Model for Diagnosis of COVID-19 using Chest X-ray	Harsha Veena R N, Arabu Naga Sreeja, Kanjula Harshith Reddy, Vasireddy Hasmitha, Lavanya R	2022	6th International Conference on Trends in Electronics and Informatics (ICOEI) 10.1109/ICOEI53556.2022.9777107
127	NanoChest-Net: A Simple Convolutional Network for Radiological Studies Classification	Juan Eduardo Luján-García, Yenny Villuendas-Rey, Itzamá López-Yáñez, Oscar Camacho-Nieto, Cornelio Yáñez-Márquez	2021	Diagnostics https://doi.org/10.3390/diagnostics11050775
128	Nanomaterial-Based Sensor Array Signal Processing and Tuberculosis Classification Using Machine Learning	Chenxi Liu, Israel Cohen, Rotem Vishinkin, Hossam Haick	2023	Journal of Low Power Electronics and Applications https://doi.org/10.3390/jlpea13020039
129	On-Field Test of Tuberculosis Diagnosis through Exhaled Breath Analysis with a Gas Sensor Array	Yolande Christelle Ketchanji Mougang, Laurent-Mireille Endale Mangamba, Rosamaria Capuano, Fausto Ciccacci, Alexandro Catini, Roberto Paolesse, Hugo Bertrand Mbatchou Ngahane, Leonardo Palombi, Corrado Di Natale	2023	Biosensors https://doi.org/10.3390/bios13050570
130	Online Sequential Extreme Learning Machine for Classification of Mycobacterium tuberculosis in Ziehl-Neelsen Stained Tissue	Muhammad Khusairi Osman, Mohd Yusoff Mashor, Hasnan Jaafar	2012	International Conference on Biomedical Engineering (ICoBE) 10.1109/ICoBE.2012.6178971
131	Prediction of tuberculosis using an automated machine learning platform for models trained on synthetic data	Hooman H. Rashidi, Imran H. Khan, Luke T. Dang, Samer Albahra, Ujjwal Ratan, Nihir Chadderwala, Wilson To, Prathima Srinivas, Jeffery Wajda, Nam K. Tran	2022	Journal of Pathology Informatics http://dx.doi.org/10.4103/jpi.jpi_75_21
132	Pre-trained convolutional neural networks as feature extractors for tuberculosis detection	U.K. Lopes, J.F. Valiati	2017	Computers in Biology and Medicine http://dx.doi.org/10.1016/j.compbiomed.2017.08.001
133	Proposing a novel multi‑instance learning model for tuberculosis recognition from chest X‑ray images based on CNNs, complex networks and stacked ensemble	Toktam Khatibi, Ali Shahsavari, Ali Farahani	2021	Physical and Engineering Sciences in Medicine https://doi.org/10.1007/s13246-021-00980-w
134	Rethinking Computer-aided Tuberculosis Diagnosis	Yun Liu, Yu-Huan Wu, Yunfeng Ban, Huifang Wang, Ming-Ming Cheng	2020	IEEE/CVF Conference on Computer Vision and Pattern Recognition (CVPR) 10.1109/CVPR42600.2020.00272
135	Screening of Long Non-coding RNAs Biomarkers for the Diagnosis of Tuberculosis and Preliminary Construction of a Clinical Diagnosis Model	Juli Chen, Lijuan Wu, Yanghua Lv, Tangyuheng Liu, Weihua Guo, Jiajia Song, Xuejiao Hu, Jing Li	2022	Frontiers in Microbiology https://doi.org/10.3389/fmicb.2022.774663
136	Screening TB Using Deep Transfer Learning	Chaiyasit Pattanasuwan, Prabhas Chongstitvatana	2022	25th International Computer Science and Engineering Conference (ICSEC) 10.1109/ICSEC53205.2021.9684617
137	Self-evolving vision transformer for chest X-ray diagnosis through knowledge distillation	Sangjoon Park, Gwanghyun Kim, Yujin Oh, Joon Beom Seo, Sang Min Lee, Jin Hwan Kim, Sungjun Moon, Jae-Kwang Lim, Chang Min Park, Jong Chul Ye	2022	Nature Communications https://doi.org/10.1038/s41467-022-31514-x
138	Severity detection and infection level identification of tuberculosis using deep learning	R. S. Chithra, P. Jagatheeswari	2020	International Journal of Imaging Systems and Technology https://doi.org/10.1002/ima.22427
139	Smart Devices for Self-Diagnosing of Lung Condition Based on Body Temperature and Fingernail Color	Rizal Maulana, Dadang Kurniawan, Mochammad Hannats Hanafi Ichsan	2020	2nd World Symposium on Artificial Intelligence 10.1109/WSAI49636.2020.9143283
140	Solitary solid pulmonary nodules: a CT-based deep learning nomogram helps differentiate tuberculosis granulomas from lung adenocarcinomas	Bao Feng, XiangMeng Chen, YeHang Chen, SenLiang Lu, KunFeng Liu, KunWei Li, ZhuangSheng Liu, YiXiu Hao, Zhi Li, ZhiBin Zhu, Nan Yao, GuangYuan Liang, JiaYu Zhang, WanSheng Long, XueGuo Liu	2020	European Radiology https://doi.org/10.1007/s00330-020-07024-z
141	Stochastic Learning-Based Artificial Neural Network Model for an Automatic Tuberculosis Detection System Using Chest X-Ray Images	Shabana Urooj, S. Suchitra, Lalitha Krishnasamy, Neelam Sharma, Nitish Pathak	2022	IEEE Access 10.1109/ACCESS.2022.3208882
142	TB-Net: A Tailored, Self-Attention Deep Convolutional Neural Network Design for Detection of Tuberculosis Cases From Chest X-Ray Images	Alexander Wong, James Ren Hou Lee, Hadi Rahmat Khah, Ali Sabri, Amer Alaref, Haiyue Liu	2022	Frontiers in Artificial Intelligence https://doi.org/10.3389/frai.2022.827299
143	Towards Automated Tuberculosis detection using Deep Learning	Sonaal Kant, Muktabh Mayank Srivastava	2018	IEEE Symposium Series on Computational Intelligence (SSCI) 10.1109/SSCI.2018.8628800
144	Tuberculosis detection in chest radiograph using convolutional neural network architecture and explainable artificial intelligence	Saad I. Nafisah, Ghulam Muhammad	2022	Neural Computing and Applications https://doi.org/10.1007/s00521-022-07258-6
145	Tuberculosis Detection based on Chest X-Rays using Ensemble Method with CNN Feature Extraction	Afifah Rofi Laeli, Zuherman Rustam, Jacub Pandelaki	2022	International Conference on Decision Aid Sciences and Application (DASA) 10.1109/DASA53625.2021.9682237
146	Tuberculosis Detection Based on Multiple Model Ensemble in Chest X-ray Image	An-Chao Tsai, Zhe-Guang Zhou, Yang-Yen Ou, I Jhing-Fa Wang	2023	10th International Conference on Orange Technology (ICOT) 10.1109/ICOT56925.2022.10008144
147	Tuberculosis Detection in Chest Radiography A Combined Approach of Local Binary Pattern Features and Monarch Butterfly Optimization Algorithm	Afonso U. Fonseca, Bruno M. Rocha, Emília A. Nogueira, Gabriel S. Vieira, Deborah S. A. Fernandes, Júnio C. Lima, Júlio C. Ferreira, Fabrizzio Soares	2022	IEEE 46th Annual Computers, Software, and Applications Conference (COMPSAC) 10.1109/COMPSAC54236.2022.00223
148	Tuberculosis Diagnosis using Deep Transferred EfficientNet	Chenxi Huang, Wei Wang, Xin Zhang, Shui-Hua Wang, Yu-Dong Zhang	2022	IEEE/ACM Transactions on Computational Biology and Bioinformatics 10.1109/TCBB.2022.3199572
149	Tuberculosis detection using deep learning and contrast-enhanced canny edge detected X-Ray images	Stefanus Kieu Tao Hwa, Abdullah Bade, Mohd Hanafi Ahmad Hijazi, Mohammad Saffree Jeffree	2020	IAES International Journal of Artificial Intelligence http://doi.org/10.11591/ijai.v9.i4.pp713-720
150	Two‑stage classification of tuberculosis culture diagnosis using convolutional neural network with transfer learning	Ray-I Chang, Yu-Hsuan Chiu, Jeng-Wei Lin	2020	The Journal of Supercomputing https://doi.org/10.1007/s11227-020-03152-x
151	Uncertainty Assisted Robust Tuberculosis Identification With Bayesian Convolutional Neural Networks	Zain Ul Abideen, Mubeen Ghafoor, Kamran Munir, Madeeha Saqib, Ata Ullah, Tehseen Zia, Syed Ali Tariq, Ghufran Ahmed, Asma Zahra	2020	IEEE Access 10.1109/ACCESS.2020.2970023
152	Unsupervised contrastive unpaired image generation approach for improving tuberculosis screening using chest X-ray images	Daniel I. Morís, Joaquim de Moura, Jorge Novo, Marcos Ortega	2022	Pattern Recognition Letters https://doi.org/10.1016/j.patrec.2022.10.026

## Sheet: QUADAS-2 Summary
Risk of Bias Assessment Results (Summary)				JLow risk		LHigh risk		? Unclear risk
Study		Risk of bias					Applicability concern						Risk of bias					Applicability concern						Risk of bias					Applicability concern
Reference	Studies	Patient selection	Index test	Reference standard	Flow and timing		Patient selection	Index test	Reference standard		Reference	Studies	Patient selection	Index test	Reference standard	Flow and timing		Patient selection	Index test	Reference standard		Reference	Studies	Patient selection	Index test	Reference standard	Flow and timing		Patient selection	Index test	Reference standard
1	Joao Figueira Silva, Jorge Miguel Silva, Eduardo Pinho, Carlos Costa	J	J	J	J		J	J	J		52	Tawansongsang Karnkawinpong, Yachai Limpiyakorn	J	J	J	?		J	J	J		103	Stefanus Kieu Tao Hwa, Mohd Hanafi Ahmad Hijazi, Abdullah Bade, Razali Yaakob, Mohammad Saffree Jeffree	J	J	J	J		J	J	J
2	Kavita Thakur, Manjot Kaur, Yogesh Kumar	L	J	J	J		J	J	J		53	Sivaramakrishnan Rajaraman, Ghada Zamzmi, Les Folio, Philip Alderson, Sameer Antani	J	J	J	J		J	J	J		104	Rajat Mehrrotraa, M. A. Ansari, Rajeev Agrawal, Pragati Tripathi, Md Belal Bin Heyat, Mohammed Al-Sarem, Abdullah Yahya Mohammed Muaad, Wamda Abdelrahman Elhag Nagmeldin, Abdelzahir Abdelmaboud, Faisal Saeed	J	J	J	J		J	J	J
3	Chia‑Jung Liu, Cheng Che Tsai, Lu‑Cheng Kuo, Po‑Chih Kuo, Meng‑Rui Lee, Jann‑Yuan Wang, Jen‑Chung Ko, Jin‑Yuan Shih, Hao‑Chien Wang, Chong‑Jen Yu	J	J	J	J		J	J	J		54	Ankita Shelke, Madhura Inamdar, Vruddhi Shah, Amanshu Tiwari, Aafiya Hussain, Talha Chafekar, Ninad Mehendale	J	J	J	J		J	J	J		105	Marlon F. Alcantara, Yu Cao, Benyuan Liu, Chang Liu, Ning Zhang, Pengfei Zhang, Terry Griffin, Walter H. Curioso, Cesar Ugarte-Gil, Maria J. Brunette	L	J	?	J		J	J	?
4	Chenggong Yan, Lingfeng Wang, Jie Lin, Jun Xu, Tianjing Zhang, Jin Qi, Xiangying Li, Wei Ni, Guangyao Wu, Jianbin Huang, Yikai Xu, Henry C. Woodruff, Philippe Lambin	J	J	J	J		J	J	J		55	T. Karnkawinpong, Y. Limpiyakorn	J	J	J	J		J	J	J		106	Terence Griffin, Qilei Chen, Xinzi Sun, Dechun Wang, Maria J. Brunette, Yu Cao, Benyuan Liu	J	J	J	J		J	J	J
5	Mumini Olatunji Omisore, Oluwarotimi Williams Samuel, Edafe John Atajeromavwo	J	J	L	?		J	J	J		56	Mengying Wang, Cuixia Lee, Zhenhao Wei, Hong Ji, Yingyun Yang, Cheng Yang	J	J	J	J		J	J	J		107	Rahat Ullah, Saranjam Khan, Zahra Ali, Hina Ali, Adnan Ahmad, Iftikhar Ahmed	J	J	J	J		J	J	J
6	Jawad Rasheed, Shtwai Alsubai	J	J	J	J		J	J	J		57	Marzia Hoque Tania, Khin T. Lwin, Antesar M. Shabut, M.A. Hossain	?	J	J	?		?	J	J		108	Marco Beccaria, Carly Bobak, Boitumelo Maitshotlo, Theodore R Mellors, Giorgia Purcaro, Flavio A Franchina, Christiaan A Rees, Mavra Nasir, Andrew Black, Jane E Hill	J	J	J	J		J	J	J
7	Vinayakumar Ravi, Vasundhara Acharya, Mamoun Alazab	J	J	J	J		J	J	J		58	Xin Hu, Jie Wang, Yingjiao Ju, Xiuli Zhang, Wushou’er Qimanguli, Cuidan Li, Liya Yue, Bahetibieke Tuohetaerbaike, Ying Li, Hao Wen, Wenbao Zhang, Changbin Chen, Yefeng Yang, Jing Wang, Fei Chen	J	J	J	J		J	J	J		109	Zubaida Sa’Id Ameen, Auwalu Saleh Mubarak, Chadi Altrjman, Sinem Alturjman, R. A. Abdulkadir	J	J	J	J		J	J	J
8	Soufiane Hamida, Oussama El Gannour, Bouchaib Cherradi, Abdelhadi Raihani, Hicham Moujahid, Hassan Ouajji	J	J	J	J		J	J	J		59	M. K. Osman, Mohd Halim Mohd Noor, M. Y. Mashor, H. Jaafar	L	J	?	J		J	J	?		110	Mohan Bhandari, Tej Bahadur Shahi, Birat Siku, Arjun Neupane	J	J	J	J		J	J	J
9	Shaohua Xu, Huicheng Yuan	J	J	J	J		J	J	J		60	Büşra Kübra Karaca, Selda Güney, Berna Dengiz, Muhteşem Ağıldere	J	J	J	J		J	J	J		111	A. F. M. Saif, Tamjid Imtiaz, Celia Shahnaz, Wei-Ping Zhu, M. Omair Ahmad	J	J	J	J		J	J	J
10	Erdal Tasci, Caner Uluturk, Aybars Ugur	J	J	J	J		J	J	J		61	Carly A. Bobak, Alexander J. Titus, Jane E. Hill	J	J	J	J		J	J	J		112	Satyavratan Govindarajan, Ramakrishnan Swaminathan	J	J	J	J		J	J	J
11	Mehera Binte Mizan, Md. Al Mehedi Hasan, Syed Rahat Hassan	J	J	J	J		J	J	J		62	Muhammad Owais, Muhammad Arsalan, Tahir Mahmood, Yu Hwan Kim, Kang Ryoung Park	J	J	J	J		J	J	J		113	Joe Louis Paul Ignatius, Sasirekha Selvakumar, Kavin Gabriel Joe Louis Paul, Aadhithya B. Kailash, S. Keertivaas, S. A. J. Akarvin Raja Prajan	J	J	J	J		J	J	J
12	A Mohamed Ahmed Elashmawy, Irraivan Elamvazuthi, Syed Saad Azhar Ali, Elango Natarajan, Sivajothi Paramasivam	J	L	J	J		J	L	J		63	José Escorcia-Gutierrez, Roosvel Soto-Diaz, Natasha Madera, Carlos Soto, Francisco Burgos-Florez, Alexander Rodríguez, Romany F. Mansour	J	J	J	J		J	J	J		114	Rabia Rashid, Sajid Gul Khawaja, Muhammad Usman Akram, Asad Mansoor Khan	J	J	J	J		J	J	J
13	Hassaan Malik, Tayyaba Anees, Muhammad Umar Chaudhry, Radomir Gono, Michał Jasiński, Zbigniew Leonowicz, Petr Bernat	J	J	J	J		J	J	J		64	Lara Visuña, Dandi Yang, Javier Garcia‑Blas, Jesus Carretero	J	J	J	J		J	J	J		115	Gabriel Iluebe Okolo, Stamos Katsigiannis, Naeem Ramzan	J	J	J	J		J	J	J
14	Jaime Melendez, Bram van Ginneken, Pragnya Maduskar, Rick H. H. M. Philipsen, Klaus Reither, Marianne Breuninger, Ifedayo M. O. Adetifa, Rahmatulai Maane, Helen Ayles, Clara I. Sánchez	J	J	J	J		J	J	J		65	Yilin Xie, Zhuoyue Wu, Xin Han, Hongyu Wang, Yifan Wu, Lei Cui, Jun Feng, Zhaohui Zhu, Zhongyuanlong Chen	J	J	J	J		J	J	J		116	Khairul Munadi, Kahlil Muchtar, Novi Maulina, Biswajeet Pradhan	J	J	J	J		J	J	J
15	S. Rajaraman, S. Candemir, Z. Xue, P. O. Alderson, M. Kohli, J. Abuya, G. R. Thoma, S. Antani	J	J	J	J		J	J	J		66	Tianhao Xu, Zhenming Yuan	J	J	J	J		J	J	J		117	Syeda Zainab Yousuf Zaidi, Amina Jameel, Muhammad Usman Akram	J	J	J	J		J	J	J
16	J. Prabakaran, P. Selvaraj	J	J	J	J		J	J	J		67	Md. Kawsher Mahbub, Milon Biswas, Loveleen Gaur, Fayadh Alenezi, KC Santosh	J	J	J	J		J	J	J		118	Marlon F. Alcantara, Yu Cao, Chang Liu, Benyuan Liu, Maria Brunette, Ning Zhang, Tong Sun, Peifeng Zhang, Qilei Chen, Ying Li, Cesar Morocho Albarracin, Jesus Peinado, Epifanio Sanchez Garavito, Leonid Lecca Garcia, Walter H. Curioso	J	J	J	J		J	J	J
17	P. Thammarach, S. Khaengthanyakan, S. Vongsurakrai, P. Phienphanich, P. Pooprasert, A. Yaemsuk, P. Vanichvarodom, N. Munpolsri, S. Khwayotha, M. Lertkowit, S. Tungsagunwattana, C. Vijitsanguan, S. Lertrojanapunya, W. Noisiri, I. Chiawiriyabunya, N. Aphikulvanich, C. Tantibundhit	J	J	J	J		J	J	J		68	Seok-Jae Heo, Yangwook Kim, Sehyun Yun, Sung-Shil Lim, Jihyun Kim, Chung-Mo Nam, Eun-Cheol Park, Inkyung Jung, Jin-Ha Yoon	J	J	J	J		J	J	J		119	Xuejiao Hu, Shun Liao, Hao Bai, Lijuan Wu, Minjin Wang, Qian Wu, Juan Zhou, Lin Jiao, Xuerong Chen, Yanhong Zhou, Xiaojun Lu, Binwu Ying, Zhaolei Zhang, Weimin Li	J	J	J	J		J	J	J
18	Kyungsu Kim, Ju Hwan Lee, Seong Je Oh, Myung Jin Chung	J	J	J	J		J	J	J		69	Mayidili Nijiati, Renbing Zhou, Miriguli Damaola, Chuling Hu, Li Li, Baoxin Qian, Abudukeyoumujiang Abulizi, Aihemaitijiang Kaisaier, Chao Cai, Hongjun Li, Xiaoguang Zou	J	J	J	J		J	J	J		120	Asmaa Abbas, Mohammed M. Abdelsamea	J	J	J	J		J	J	J
19	Anshu Sharma, Anurag Sharma, Rahul Malhotra, Parulpreet Singh, Ripon K. Chakrabortty, Shubham Mahajan, Amit Kant Pandit	J	J	J	J		J	J	J		70	Sahar Kazemzadeh, Jin Yu, Shahar Jamshy, Rory Pilgrim, Zaid Nabulsi, Christina Chen, Neeral Beladia, Charles Lau, Scott Mayer McKinney, Thad Hughes, Atilla P. Kiraly, Sreenivasa Raju Kalidindi, Monde Muyoyeta, Jameson Malemela, Ting Shih, Greg S. Corrado, Lily Peng, Katherine Chou, Po-Hsuan Cameron Chen, Yun Liu, Krish Eswaran, Daniel Tse, Shravya Shetty, Shruthi Prabhakara	J	J	J	J		J	J	J		121	M. Jasmine Pemeena Priyadarsini, Ketan kotecha, G. K. Rajini, K. Hariharan, K. Utkarsh Raj, K. Bhargav Ram, V. Indragandhi, V. Subramaniyaswamy, Sharnil Pandya	J	J	J	J		J	J	J
20	Mahalakshmi Vijayaraj, PA Abhinand, P Venkatesan, PK Ragunath	J	J	L	J		J	J	L		71	Eman Showkatian, Mohammad Salehi, Hamed Ghaffari,Reza Reiazi,Nahid Sadighi	J	J	J	J		J	J	J		122	M. Javed Mehedi Shamrat, Sami Azam, Asif Karim, Rakibul Islam, Zarrin Tasnim, Pronab Ghosh, Friso De Boer	L	J	J	J		J	J	J
21	Jaime Melendez, Clara I. Sánchez, Rick H. H. M. Philipsen, Pragnya Maduskar, Rodney Dawson, Grant Theron, Keertan Dheda, Bram van Ginneken	J	J	J	J		J	J	J		72	Wen Zhou, Guanxun Cheng, Ziqi Zhang, Litong Zhu, Stefan Jaeger, Fleming Y. M. Lure, Lin Guo	J	J	J	J		J	J	J		123	Liang Wang, Xue-Di Zhang, Jia-Wei Tang, Zhang-Wen Ma, Muhammad Usman, Qing-Hua Liu, Chang-Yu Wu, Fen Li, Zuo-Bin Zhu, Bing Gu	J	J	J	J		J	J	J
22	Jafar Abdollahi, Laya Mahmoudi	L	J	J	J		J	J	J		73	Muhammad Rahman, Yongzhong Cao, Xiaobing Sun, Bin Li, Yameng Hao	J	J	J	J		J	J	J		124	Zhiheng Xing, Wenlong Ding, Shuo Zhang, Lingshan Zhong, Li Wang, Jigang Wang, Kai Wang, Yi Xie, Xinqian Zhao, Nan Li, Zhaoxiang Ye	J	J	J	J		J	J	J
23	Hoang Nguyen Ngoc, Vu Hoang, Trung H. Bui, Steven Q. H. Truong, Thanh Huynh Minh, Duong Nguyen Van, Trang Nguyen Thi Minh, Cong Cung Van	L	J	J	J		J	J	J		74	Ophir Gozes, Hayit Greenspan	J	J	J	J		J	J	J		125	Nishanjan Ravin, Sourajit Saha, Alan Schweitzer, Ameena Elahi, Farouk Dako, Daniel Mollura, David Chapman	J	J	J	J		J	J	J
24	Priyanka Saha	L	J	J	J		L	J	J		75	Quang H. Nguyen, Binh P. Nguyen, Son D. Dao, Balagopal Unnikrishnan, Rajan Dhingra, Savitha Rani Ravichandran, Sravani Satpathy, Palaparthi Nirmal Raja, Matthew C. H. Chua	J	J	J	?		J	J	J		126	Harsha Veena R N, Arabu Naga Sreeja, Kanjula Harshith Reddy, Vasireddy Hasmitha, Lavanya R	L	J	J	J		J	J	J
25	Yassamine Lala Bouali, Isra Boucetta, Imad Eddine Ibrahim Bekkouch, Mourad Bouache, Smaine Mazouzi	J	J	J	J		J	J	J		76	Manzoor Mohammad, Manyam Rajasekhar Reddy	J	J	J	L		L	J	J		127	Juan Eduardo Luján-García, Yenny Villuendas-Rey, Itzamá López-Yáñez, Oscar Camacho-Nieto, Cornelio Yáñez-Márquez	J	J	J	J		J	J	J
26	Vo Trong Quang Huy, Chih-Min Lin	J	J	J	J		J	J	J		77	Suliman Mohamed Fati, Ebrahim Mohammed Senan, Narmine ElHakim	J	J	J	J		J	J	J		128	Chenxi Liu, Israel Cohen, Rotem Vishinkin, Hossam Haick	J	J	J	J		J	J	J
27	Roopa N K, Mamatha G S	J	J	J	J		J	J	J		78	Rahul Hooda, Sanjeev Sofat, Simranpreet Kaur, Ajay Mittal, Fabrice Meriaudeau	J	J	J	J		J	J	J		129	Yolande Christelle Ketchanji Mougang, Laurent-Mireille Endale Mangamba, Rosamaria Capuano, Fausto Ciccacci, Alexandro Catini, Roberto Paolesse, Hugo Bertrand Mbatchou Ngahane, Leonardo Palombi, Corrado Di Natale	J	J	J	J		J	J	J
28	Saranjam Khan, Rahat Ullah, Shaheen Shahzad, Nasira Anbreen, Muhammad Bilal, Asifullah Khan	J	J	J	J		J	J	J		79	Paras Lakhani, Baskaran Sundaram	J	J	J	J		J	J	J		130	Muhammad Khusairi Osman, Mohd Yusoff Mashor, Hasnan Jaafar	J	J	J	J		J	J	J
29	Fatin Atiqah Rosli, Mohd Yusoff Mashor, Siti Suraya Md Noor	J	J	?	J		J	J	?		80	Jong Hyuk Lee, Sunggyun Park, Eui Jin Hwang, Jin Mo Goo, Woo Young Lee, Sangho Lee, Hyungjin Kim, Jason R. Andrews, Chang Min Park	J	J	J	J		J	J	J		131	Hooman H. Rashidi, Imran H. Khan, Luke T. Dang, Samer Albahra, Ujjwal Ratan, Nihir Chadderwala, Wilson To, Prathima Srinivas, Jeffery Wajda, Nam K. Tran	J	J	J	J		J	L	J
30	Rahul Hooda, Ajay Mittal, Sanjeev Sofat	J	J	J	J		J	J	J		81	Naeem Ullah, Mehrez Marzougui, Ijaz Ahmad, Samia Allaoua Chelloug	J	J	J	J		J	J	J		132	U.K. Lopes, J.F. Valiati	J	J	J	J		J	J	J
31	Xavier Alphonse Inbaraj, Charlyn Villavicencio, Julio Jerison Macrohon, Jyh-Horng Jeng, Jer-Guang Hsieh	J	J	J	J		J	J	J		82	Murat Uçar	J	J	J	J		J	J	J		133	Toktam Khatibi, Ali Shahsavari, Ali Farahani	J	J	J	J		J	J	J
32	Ijaz Ahmad, Seokjoo Shin	J	J	J	?		J	J	J		83	Dilbag Singh, Vijay Kumar, Manjit Kaur	J	J	J	J		J	J	J		134	Yun Liu, Yu-Huan Wu, Yunfeng Ban, Huifang Wang, Ming-Ming Cheng	J	J	J	J		J	J	J
33	Yilun Huang, Charles M. Darr, Keshab Gangopadhyay, Shubhra Gangopadhyay, Sangho Bok, Sounak Chakraborty	L	J	J	J		J	J	J		84	Ha Manh Toan, Lam Thanh Hien, Ngo Duc Vinh, Do Nang Toan	J	J	J	J		J	J	J		135	Juli Chen, Lijuan Wu, Yanghua Lv, Tangyuheng Liu, Weihua Guo, Jiajia Song, Xuejiao Hu, Jing Li	J	J	J	J		J	J	J
34	Mayidili Nijiati, Jie Ma, Chuling Hu, Abudouresuli Tuersun, Abudoukeyoumujiang Abulizi, Abudoureyimu Kelimu, Dongyu Zhang, Guanbin Li, Xiaoguang Zou	J	J	J	J		J	J	J		85	Jimmy, Tjeng Wawan Cenggoro, Bens Pardamean, Juliana Gozali, Denny Tanumihardja	L	J	J	L		J	J	J		136	Chaiyasit Pattanasuwan, Prabhas Chongstitvatana	J	J	J	J		J	J	J
35	Arun Sharma, Sheeba Rani, Dinesh Gupta	J	J	J	J		J	J	J		86	Linh T. Duong, Nhi H. Le, Toan B. Tran, Vuong M. Ngo, Phuong T. Nguyen	J	J	J	J		J	J	J		137	Sangjoon Park, Gwanghyun Kim, Yujin Oh, Joon Beom Seo, Sang Min Lee, Jin Hwan Kim, Sungjun Moon, Jae-Kwang Lim, Chang Min Park, Jong Chul Ye	J	J	J	J		J	J	J
36	Jiangpeng Wu, Jun Bai, Wei Wang, Lili Xi, Pengyi Zhang, Jingfeng Lan, Liansheng Zhang, Shuyan Li	J	J	J	J		J	J	J		87	Md. Nahiduzzaman, Md Omaer Faruq Goni, Md. Robiul Islam, Abu Sayeed, Md. Shamim Anower, Mominul Ahsan, Julfikar Haider, Marcin Kowalski	L	J	J	J		J	J	J		138	R. S. Chithra, P. Jagatheeswari	J	J	J	J		J	J	J
37	Hooman H. Rashidi, Luke T. Dang, Samer Albahra, Resmi Ravindran, Imran H. Khan	J	L	J	J		J	J	J		88	Agung W. Setiawan, Muhammad I. Rusydi	L	J	?	J		J	J	?		139	Rizal Maulana, Dadang Kurniawan, Mochammad Hannats Hanafi Ichsan	L	J	J	J		J	J	J
38	Burcu Oltu, Selda Güney, Berna Dengiz, Muhteşem Ağıldere	J	J	J	J		J	J	J		89	Manish Tiwari, Mamta Patankar, Vijayshri Chaurasia, Madhu Shandilya, Ana Kumar, Anjali Potnis	J	J	?	J		J	J	?		140	Bao Feng, XiangMeng Chen, YeHang Chen, SenLiang Lu, KunFeng Liu, KunWei Li, ZhuangSheng Liu, YiXiu Hao, Zhi Li, ZhiBin Zhu, Nan Yao, GuangYuan Liang, JiaYu Zhang, WanSheng Long, XueGuo Liu	J	J	J	J		J	J	J
39	K. S. Mithra, W. R. Sam Emmanuel	L	J	L	J		J	J	J		90	Mahisha Patel, Amitabh Das, Vineet Kumar Pant, Jayasurya M	J	J	J	?		J	J	J		141	Shabana Urooj, S. Suchitra, Lalitha Krishnasamy, Neelam Sharma, Nitish Pathak	J	J	J	J		J	J	J
40	Rahul Hooda, Ajay Mittal, Sanjeev Sofat	J	J	J	J		J	J	J		91	Syeda Shaizadi Meraj, Razali Yaakob, Azreen Azman, Siti Nurulain Mohd Rum, Azree Shahrel Ahmad Nazri, Nor Fadhlina Zakaria	J	J	J	J		J	J	J		142	Alexander Wong, James Ren Hou Lee, Hadi Rahmat Khah, Ali Sabri, Amer Alaref, Haiyue Liu	J	J	J	J		J	J	J
41	Yan Xiong, Xiaojun Ba, Ao Hou, Kaiwen Zhang, Longsen Chen, Ting Li	J	J	J	J		J	J	J		92	Dong Han, Yibing Chen, Xuechao Li, Wen Li, Xirong Zhang, Taiping He, Yong Yu, Yuequn Dou, Haifeng Duan, Nan Yu	J	J	J	J		J	J	J		143	Sonaal Kant, Muktabh Mayank Srivastava	L	J	J	J		J	J	J
42	Rani Oomman Panicker, Kaushik S. Kalmady, Jeny Rajan, M.K. Sabu	J	J	J	J		J	J	J		93	Eui Jin Hwang, Sunggyun Park, Kwang-Nam Jin, Jung Im Kim, So Young Choi, Jong Hyuk Lee, Jin Mo Goo, Jaehong Aum, Jae-Joon Yim, Chang Min Park	J	L	J	J		J	J	J		144	Saad I. Nafisah, Ghulam Muhammad	J	J	J	J		J	J	J
43	Tej Bahadur Chandra, Kesari Verma, Bikesh Kumar Singh, Deepak Jain, Satyabhuwan Singh Netam	J	J	J	J		J	J	J		94	Hang Nguyen, Nam Tran, Bac Le	J	J	J	?		J	J	J		145	Afifah Rofi Laeli, Zuherman Rustam, Jacub Pandelaki	L	J	J	J		J	J	J
44	Yuanli Wu, Hong Wang, Fei Wu	J	J	J	J		J	J	J		95	Dong Han, Taiping He, Yong Yu, Youmin Guo, Yibing Chen, Haifeng Duan, Nan Yu	J	J	J	J		J	J	J		146	An-Chao Tsai, Zhe-Guang Zhou, Yang-Yen Ou, I Jhing-Fa Wang	J	J	J	J		J	J	J
45	Mengying Hu, Yiqing Liu, Yexing Zhang, Tian Guan, Yonghong He	J	J	J	J		J	J	J		96	Moanda Diana Pholo, Yskandar Hamam, Abdel Baset Khalaf, Chunling Du	L	J	J	J		L	J	J		147	Afonso U. Fonseca, Bruno M. Rocha, Emília A. Nogueira, Gabriel S. Vieira, Deborah S. A. Fernandes, Júnio C. Lima, Júlio C. Ferreira, Fabrizzio Soares	J	J	J	J		J	J	J
46	Kamal J. AbuHassan, Noremylia M. Bakhori, Norzila Kusnin, Umi Z. M. Azmi, Marzia H. Tania, Benjamin A. Evans, Nor A. Yusof, M. A. Hossain	L	J	?	J		J	J	?		97	Minwoo Park, Youjin Lee, Sangil Kim, Young‑Jin Kim, Shin Young Kim, Yeongsic Kim, Hyun‑Min Kim	J	J	J	J		J	J	J		148	Chenxi Huang, Wei Wang, Xin Zhang, Shui-Hua Wang, Yu-Dong Zhang	J	J	J	J		J	J	J
47	Madhurananda Pahar, Marisa Klopper, Byron Reeve, Rob Warren, Grant Theron, Andreas Diacon, Thomas Niesler	J	J	?	J		J	J	?		98	Chutinun Prasitpuriprecha, Sirima Suvarnakuta Jantama, Thanawadee Preeprem, Rapeepan Pitakaso, Thanatkij Srichok, Surajet Khonjun, Nantawatana Weerayuth, Sarayut Gonwirat, Prem Enkvetchakul, Chutchai Kaewta, Natthapong Nanthasamroeng	J	J	J	J		J	J	J		149	Stefanus Kieu Tao Hwa, Abdullah Bade, Mohd Hanafi Ahmad Hijazi, Mohammad Saffree Jeffree	J	J	J	J		J	J	J
48	Madhurananda Pahar, Grant Theron, Thomas Niesler	J	J	?	J		J	J	?		99	F. Pasa, V. Golkov, F. Pfeiffer, D. Cremers, D. Pfeiffer	J	J	J	J		J	J	J		150	Ray-I Chang, Yu-Hsuan Chiu, Jeng-Wei Lin	J	J	J	J		J	J	J
49	Madhurananda Pahar, Marisa Klopper, Byron Reeve, Rob Warren, Grant Theron, Thomas Niesler	J	J	J	J		J	J	J		100	Muhammad Ayaz, Furqan Shaukat, Gulistan Raja	J	J	J	J		J	J	J		151	Zain Ul Abideen, Mubeen Ghafoor, Kamran Munir, Madeeha Saqib, Ata Ullah, Tehseen Zia, Syed Ali Tariq, Ghufran Ahmed, Asma Zahra	J	J	J	J		J	J	J
50	Manoj Raju, Arun Aswath, Amrit Kadam, Venkatesh Pagidimarri	J	J	J	?		J	J	J		101	Evans Kotei, Ramkumar Thirunavukarasu	J	L	J	J		J	L	J		152	Daniel I. Morís, Joaquim de Moura, Jorge Novo, Marcos Ortega	J	J	J	J		J	J	J
51	K. Manivannan, S. Sathiamoorthy	J	J	J	J		J	J	J		102	Mohd Hanafi Ahmad Hijazi, Leong Qi Yang, Rayner Alfred, Hairulnizam Mahdin, Razali Yaakob	J	J	J	J		J	J	J
Risk of bias
Low	133	148	141	142
High	18	4	3	2
Unclear	1	0	8	8
Total	152	152	152	152
Applicability concern
Low	148	149	143
High	3	3	1
Unclear	1	0	8
Total	152	152	152
Information for QUADAS-2 Risk of Bias Assessment
QUADAS-2 is structured so that 4 key domains are each rated in terms of the risk of bias and the concern regarding applicability to the research question.
Each key domain has a set of signalling questions to help reach the judgments regarding bias and applicability.
Review Question
1) What are Artificial Intelligence (AI) methods commonly used in the literature for Pulmonary Tuberculosis (PTB) detection?
2) What is the diagnostic performance (sensitivity, specificity) of various AI methods used in the literature for PTB detection?
Questions' Guideline for assessment (only for studies included/ passed the full assessment (2b) phase)
Risk of Bias
Patient Selection	Could the selection of patients (data) have introduced bias? (RISK: LOW/HIGH/UNCLEAR)
Index Test	Could the conduct or interpretation of the index test (AI methods) have introduced bias? (RISK: LOW /HIGH/UNCLEAR)
Reference Standard	Could the reference standard, its conduct, or its interpretation have introduced bias? (RISK: LOW /HIGH/UNCLEAR)
Flow and Timing	Could the patient (data and/or methodological) flow have introduced bias? (RISK: LOW /HIGH/UNCLEAR)
Applicability Concern
Patient Selection	Is there concern that the included patients (data) do not match the review question? (CONCERN: LOW/HIGH/UNCLEAR)
Index Test	Is there concern that the index test, its conduct, or interpretation (AI methods) differ from the review question? (CONCERN: LOW /HIGH/UNCLEAR)
Reference Standard	Is there concern that the target condition as defined by the reference standard does not match the review question? (CONCERN: LOW /HIGH/UNCLEAR)
References
1. Silva JF, Silva JM, Pinho E, Costa C. 3D-CNN in drug resistance detection and tuberculosis classification. 2017. Presented at: CLEF 2017: Conference and Labs of the Evaluation Forum; September 11-14, 2017:1-10; Dublin, Ireland.
2. Thakur K, Kaur M, Kumar Y. A comprehensive analysis of deep learning-based approaches for prediction and prognosis of infectious diseases. Arch Comput Methods Eng. Jun 08, 2023;30(7):1-21. [FREE Full text] [doi: 10.1007/s11831-023-09952-7] [Medline: 37359745].
3. Liu C, Tsai CC, Kuo L, Kuo P, Lee M, Wang J, et al. A deep learning model using chest X-ray for identifying TB and NTM-LD patients: a cross-sectional study. Insights Imaging. Apr 15, 2023;14(1):67. [FREE Full text] [doi: 10.1186/s13244-023-01395-9] [Medline: 37060419].
4. Yan C, Wang L, Lin J, Xu J, Zhang T, Qi J, et al. A fully automatic artificial intelligence-based CT image analysis system for accurate detection, diagnosis, and quantitative severity evaluation of pulmonary tuberculosis. Eur Radiol. Apr 29, 2022;32(4):2188-2199. [FREE Full text] [doi: 10.1007/s00330-021-08365-z] [Medline: 34842959].
5. Omisore MO, Samuel OW, Atajeromavwo EJ. A genetic-neuro-fuzzy inferential model for diagnosis of tuberculosis. Appl Comput Inform. Jan 2017;13(1):27-37. [doi: 10.1016/j.aci.2015.06.001].
6. Rasheed J, Alsubai S. A hybrid deep fused learning approach to segregate infectious diseases. Comput Mater Contin. 2023;74(2):4239-4259. [doi: 10.32604/cmc.2023.031969].
7. Ravi V, Acharya V, Alazab M. A multichannel EfficientNet deep learning-based stacking ensemble approach for lung disease detection using chest X-ray images. Cluster Comput. Jul 19, 2023;26(2):1181-1203. [FREE Full text] [doi: 10.1007/s10586-022-03664-6] [Medline: 35874187].
8. Hamida S, El Gannour O, Cherradi B, Raihani A, Moujahid H, Ouajji H. A novel COVID-19 diagnosis support system using the stacking approach and transfer learning technique on chest X-ray images. J Healthc Eng. Nov 5, 2021;2021:1-17. [FREE Full text] [doi: 10.1155/2021/9437538] [Medline: 34777739].
9. Xu S, Yuan H. A three-methylation-driven gene-based deep learning model for tuberculosis diagnosis in patients with and without human immunodeficiency virus co-infection. Microbiol Immunol. Jun 27, 2022;66(6):317-323. [FREE Full text] [doi: 10.1111/1348-0421.12983] [Medline: 35510555].
10. Tasci E, Uluturk C, Ugur A. A voting-based ensemble deep learning method focusing on image augmentation and preprocessing variations for tuberculosis detection. Neural Comput Appl. Jun 07, 2021;33(22):15541-15555. [FREE Full text] [doi: 10.1007/s00521-021-06177-2] [Medline: 34121816].
11. Mizan M, Hasan M, Hassan S. A comparative study of tuberculosis detection using deep convolutional neural network. 2020. Presented at: 2020 2nd International Conference on Advanced Information and Communication Technology (ICAICT); November 28-29, 2020:157-161; Dhaka, Bangladesh. [doi: 10.1109/icaict51780.2020.9333464].
12. Elashmawy A, Elamvazuthi I, Ali S, Natarajan E, Paramasivam S. A hybridized pre-processing method for detecting tuberculosis using deep learning. 2020. Presented at: 2020 8th International Conference on Intelligent and Advanced Systems (ICIAS); July 13-15, 2021:1-5; Kuching, Malaysia. [doi: 10.1109/icias49414.2021.9642622].
13. Malik H, Anees T, Chaudhry MU, Gono R, Jasiński M, Leonowicz Z, et al. A novel fusion model of hand-crafted features with deep convolutional neural networks for classification of several chest diseases using X-ray images. IEEE Access. 2023;11:39243-39268. [doi: 10.1109/access.2023.3267492].
14. Melendez J, van Ginneken B, Maduskar P, Philipsen RHHM, Reither K, Breuninger M, et al. A novel multiple-instance learning-based approach to computer-aided detection of tuberculosis on chest X-rays. IEEE Trans. Med. Imaging. Jan 2015;34(1):179-192. [doi: 10.1109/tmi.2014.2350539].
15. Rajaraman S, Candemir S, Xue Z, Alderson PO, Kohli M, Abuya J, et al. A novel stacked generalization of models for improved TB detection in chest radiographs. 2018. Presented at: 2018 40th Annual International Conference of the IEEE Engineering in Medicine and Biology Society (EMBC); July 18-21, 2018:718-721; Honolulu, HI. [doi: 10.1109/EMBC.2018.8512337].
16. Prabakaran J, Selvaraj P. Advance IoT intelligent healthcare system for lung disease classification using ensemble techniques. Comput Syst Sci Eng. 2023;46(2):2141-2157. [doi: 10.32604/csse.2023.034210].
17. . Thammarach P, Khaengthanyakan S, Vongsurakrai S, Phienphanich P, Pooprasert P, Yaemsuk A, et al. AI chest 4 all. 2020. Presented at: 2020 42nd Annual International Conference of the IEEE Engineering in Medicine & Biology Society (EMBC); July 20-24, 2020:1229-1233; Montreal, QC. [doi: 10.1109/embc44109.2020.9175862].
18. Kim K, Lee JH, Je Oh S, Chung MJ. AI-based computer-aided diagnostic system of chest digital tomography synthesis: demonstrating comparative advantage with X-ray-based AI systems. Comput Methods Programs Biomed. Oct 2023;240:107643. [FREE Full text] [doi: 10.1016/j.cmpb.2023.107643] [Medline: 37348439].
19. Sharma A, Sharma A, Malhotra R, Singh P, Chakrabortty RK, Mahajan S, et al. An accurate artificial intelligence system for the detection of pulmonary and extra pulmonary tuberculosis. Tuberculosis (Edinb). Dec 2021;131:102143. [doi: 10.1016/j.tube.2021.102143] [Medline: 34794086].
20. Vijayaraj M, Abhinand PA, Venkatesan P, Ragunath PK. An ANN model for the differential diagnosis of tuberculosis and sarcoidosis. Bioinformation. Jul 31, 2020;16(7):539-546. [FREE Full text] [doi: 10.6026/97320630016539] [Medline: 32994679].
21. Melendez J, Sánchez CI, Philipsen RHHM, Maduskar P, Dawson R, Theron G, et al. An automated tuberculosis screening strategy combining X-ray-based computer-aided detection and clinical information. Sci Rep. Apr 29, 2016;6(1):25265. [FREE Full text] [doi: 10.1038/srep25265] [Medline: 27126741].
22. Abdollahi J, Mahmoudi L. An artificial intelligence system for detecting the types of the epidemic from X-rays. 2022. Presented at: 2022 27th International Computer Conference, Computer Society of Iran (CSICC); February 23-24, 2022:1-6; Tehran, Iran. [doi: 10.1109/csicc55295.2022.9780523].
23. Nguyen NH, Hoang V, Bui T, Truong S, Minh T, Nguyen VD, et al. An efficient approach for tuberculosis diagnosis on chest X-ray. 2022. Presented at: 2022 IEEE 19th International Symposium on Biomedical Imaging (ISBI); March 28-31, 2022; Kolkata, India. [doi: 10.1109/isbi52829.2022.9761426].
24. Saha P. An ensemble CNN-Dempster Shafer based tuberculosis detection from chest X-ray images. 2022. Presented at: 2022 IEEE Calcutta Conference (CALCON); December 10-11, 2022:228-232; Kolkata, India. [doi: 10.1109/calcon56258.2022.10060463].
25. Bouali Y, Boucetta I, Bekkouch I, Bouache M, Mazouzi S. An image dataset for lung disease detection and classification. 2021. Presented at: 2021 International Conference on Theoretical and Applicative Aspects of Computer Science (ICTAACS); December 15-16, 2021:1-6; Skikda, Algeriaz. [doi: 10.1109/ictaacs53298.2021.9715227].
26. Huy VTQ, Lin C. An improved DenseNet deep neural network model for tuberculosis detection using chest X-ray images. IEEE Access. 2023;11:42839-42849. [doi: 10.1109/access.2023.3270774].
27. Roopa NK, Mamatha GS. An add-on CNN based model for the detection of tuberculosis using chest X-ray images. IJACSA. 2023;14(3):113-123. [doi: 10.14569/IJACSA.2023.0140313].
28. Khan S, Ullah R, Shahzad S, Anbreen N, Bilal M, Khan A. Analysis of tuberculosis disease through Raman spectroscopy and machine learning. Photodiagnosis Photodyn Ther. Dec 2018;24:286-291. [doi: 10.1016/j.pdpdt.2018.10.014] [Medline: 30359757].
29. Rosli FA, Mashor MY, Noor SSM. An automated intelligent identification and counting system procedure for tuberculosis. J Phys Conf Series. Nov 2019;1372(1):012079. [doi: 10.1088/1742-6596/1372/1/012079].
30. Hooda R, Mittal A, Sofat S. A novel ensemble method for PTB classification in CXRs. Wireless Pers Commun. Jan 16, 2020;112(2):809-826. [doi: 10.1007/s11277-020-07075-x].
31. Inbaraj XA, Villavicencio C, Macrohon JJ, Jeng J, Hsieh J. A novel machine learning approach for tuberculosis segmentation and prediction using chest-X-ray (CXR) images. Appl Sci. Sep 28, 2021;11(19):9057. [doi: 10.3390/app11199057].
32. Ahmad I, Shin S. A perceptual encryption-based image communication system for deep learning-based tuberculosis diagnosis using healthcare cloud services. Electronics. Aug 11, 2022;11(16):2514. [doi: 10.3390/electronics11162514].
33. Huang Y, Darr CM, Gangopadhyay K, Gangopadhyay S, Bok S, Chakraborty S. Applications of machine learning tools for ultra-sensitive detection of lipoarabinomannan with plasmonic grating biosensors in clinical samples of tuberculosis. PLoS One. Oct 25, 2022;17(10):e0275658. [FREE Full text] [doi: 10.1371/journal.pone.0275658] [Medline: 36282804].
34. Nijiati M, Ma J, Hu C, Tuersun A, Abulizi A, Kelimu A, et al. Artificial intelligence assisting the early detection of active pulmonary tuberculosis from chest X-rays: a population-based study. Front Mol Biosci. Apr 8, 2022;9:874475. [FREE Full text] [doi: 10.3389/fmolb.2022.874475] [Medline: 35463963].
35. Sharma A, Rani S, Gupta D. Artificial intelligence-based classification of chest X-ray images into COVID-19 and other infectious diseases. Int J Biomed Imaging. Oct 6, 2020;2020:8889023-8889010. [FREE Full text] [doi: 10.1155/2020/8889023] [Medline: 33061946].
36. Wu J, Bai J, Wang W, Xi L, Zhang P, Lan J, et al. ATBdiscrimination: an in silico tool for identification of active tuberculosis disease based on routine blood test and T-SPOT.TB detection results. J Chem Inf Model. Oct 14, 2019;59(11):4561-4568. [doi: 10.1021/acs.jcim.9b00678].
37. Rashidi HH, Dang LT, Albahra S, Ravindran R, Khan IH. Automated machine learning for endemic active tuberculosis prediction from multiplex serological data. Sci Rep. Sep 09, 2021;11(1):17900. [FREE Full text] [doi: 10.1038/s41598-021-97453-7] [Medline: 34504228].
38. Oltu B, Guney S, Dengiz B, Agildere M. Automated tuberculosis detection using pre-trained CNN and SVM. 2021. Presented at: 2021 44th International Conference on Telecommunications and Signal Processing (TSP); July 26-28, 2021:92-95; Brno, Czech Republic. [doi: 10.1109/tsp52935.2021.9522644].
39. Mithra KS, Sam Emmanuel WR. Automated identification of Mycobacterium bacillus from sputum images for tuberculosis diagnosis. SIViP. Jun 5, 2019;13(8):1585-1592. [doi: 10.1007/s11760-019-01509-1].
40. Hooda R, Mittal A, Sofat S. Automated TB classification using ensemble of deep architectures. Multimed Tools Appl. Jul 22, 2019;78(22):31515-31532. [doi: 10.1007/s11042-019-07984-5].
41. Xiong Y, Ba X, Hou A, Zhang K, Chen L, Li T. Automatic detection of Mycobacterium tuberculosis using artificial intelligence. J Thorac Dis. Mar 2018;10(3):1936-1940. [FREE Full text] [doi: 10.21037/jtd.2018.01.91] [Medline: 29707349].
42. Panicker RO, Kalmady KS, Rajan J, Sabu M. Automatic detection of tuberculosis bacilli from microscopic sputum smear images using deep learning methods. Biocybernet Biomed Eng. 2018;38(3):691-699. [doi: 10.1016/j.bbe.2018.05.007].
43. Chandra TB, Verma K, Singh BK, Jain D, Netam SS. Automatic detection of tuberculosis related abnormalities in chest X-ray images using hierarchical feature extraction scheme. Expert Syst Appl. Nov 2020;158:113514. [doi: 10.1016/j.eswa.2020.113514].
44. Wu Y, Wang H, Wu F. Automatic classification of pulmonary tuberculosis and sarcoidosis based on random forest. 2017. Presented at: 2017 10th International Congress on Image and Signal Processing, BioMedical Engineering and Informatics (CISP-BMEI); October 14-16, 2017:1-5; Shanghai, China. [doi: 10.1109/cisp-bmei.2017.8302280].
45. Hu M, Liu Y, Zhang Y, Guan T, He Y. Automatic detection of tuberculosis bacilli in sputum smear scans based on subgraph classification. 2019. Presented at: 2019 International Conference on Medical Imaging Physics and Engineering (ICMIPE); November 22-24, 2019:1-7; Shenzhen, China. [doi: 10.1109/icmipe47306.2019.9098210].
46. AbuHassan K, Bakhori N, Kusnin N, Azmi U, Tania M, Evans B, et al. Automatic diagnosis of tuberculosis disease based on plasmonic ELISA and color-based image classification. 2017. Presented at: 2017 39th Annual International Conference of the IEEE Engineering in Medicine and Biology Society (EMBC); July 11-15, 2017:4512-4515; Jeju, South Korea. [doi: 10.1109/embc.2017.8037859].
47. Pahar M, Klopper M, Reeve B, Warren R, Theron G, Diacon A, et al. Automatic tuberculosis and COVID-19 cough classification using deep learning. 2022. Presented at: 2022 International Conference on Electrical, Computer and Energy Technologies (ICECET); July 20-22, 2022:1-9; Prague, Czech Republic. [doi: 10.1109/icecet55527.2022.9873469].
48. Pahar M, Theron G, Niesler T. Automatic tuberculosis detection in cough patterns using NLP-style cough embeddings. 2022. Presented at: 2022 International Conference on Engineering and Emerging Technologies (ICEET); October 27-28, 2022:1-6; Kuala Lumpur, Malaysia. [doi: 10.1109/iceet56468.2022.10007261].
49. Pahar M, Klopper M, Reeve B, Warren R, Theron G, Niesler T. Automatic cough classification for tuberculosis screening in a real-world environment. Physiol Meas. Nov 26, 2021;42(10):105014. [FREE Full text] [doi: 10.1088/1361-6579/ac2fb8] [Medline: 34649231].
50. Raju M, Aswath A, Kadam A, Pagidimarri V. Automatic detection of tuberculosis using deep learning methods. In: Laha A, editor. Advances in Analytics and Applications. Springer Proceedings in Business and Economics. Singapore. Springer; 2019:119-129..
51. Manivannan K, Sathiamoorthy S. Bird mating optimizer with deep learning-based tuberculosis detection using chest radiographs. IJETT. Feb 28, 2023;71(2):341-348. [doi: 10.14445/22315381/ijett-v71i2p236].
52. Karnkawinpong T, Limpiyakorn Y. Chest X-ray analysis of tuberculosis by convolutional neural networks with affine transforms. 2018. Presented at: CSAI '18: Proceedings of the 2018 2nd International Conference on Computer Science and Artificial Intelligence; December 8-10, 2018:90-93; Shenzhen, China. [doi: 10.1145/3297156.3297251].
53. Rajaraman S, Zamzmi G, Folio L, Alderson P, Antani S. Chest X-ray bone suppression for improving classification of tuberculosis-consistent findings. Diagnostics (Basel). May 07, 2021;11(5):840. [FREE Full text] [doi: 10.3390/diagnostics11050840] [Medline: 34067034].
54. Shelke A, Inamdar M, Shah V, Tiwari A, Hussain A, Chafekar T, et al. Chest X-ray classification using deep learning for automated COVID-19 screening. SN Comput Sci. May 26, 2021;2(4):300. [FREE Full text] [doi: 10.1007/s42979-021-00695-5] [Medline: 34075355].
55. Karnkawinpong T, Limpiyakorn Y. Classification of pulmonary tuberculosis lesion with convolutional neural networks. 2018. Presented at: 2018 11th International Conference on Computer and Electrical Engineering; October 12–14, 2018; Tokyo, Japan. [doi: 10.1088/1742-6596/1195/1/012007].
56. Wang M, Lee C, Wei Z, Ji H, Yang Y, Yang C. Clinical assistant decision-making model of tuberculosis based on electronic health records. BioData Min. Mar 16, 2023;16(1):11. [FREE Full text] [doi: 10.1186/s13040-023-00328-y] [Medline: 36927471].
57. Tania M, Lwin K, Shabut A, Hossain M. Clustering and classification of a qualitative colorimetric test. 2018. Presented at: 2018 International Conference on Computing, Electronics & Communications Engineering (iCCECE); August 16-17, 2018:7-11; Southend, UK. [doi: 10.1109/iccecome.2018.8658480].
58. Hu X, Wang J, Ju Y, Zhang X, Qimanguli W, Li C, et al. Combining metabolome and clinical indicators with machine learning provides some promising diagnostic markers to precisely detect smear-positive/negative pulmonary tuberculosis. BMC Infect Dis. Aug 25, 2022;22(1):707. [FREE Full text] [doi: 10.1186/s12879-022-07694-8] [Medline: 36008772].
59. Osman M, Mohd NM, Mashor M, Jaafar H. Compact single hidden layer feedforward network for Mycobacterium tuberculosis detection. 2011. Presented at: 2011 IEEE International Conference on Control System, Computing and Engineering; November 25-27, 2011:432-436; Penang, Malaysia. [doi: 10.1109/iccsce.2011.6190565].
60. Karaca B, Guney S, Dengiz B, Agildere M. Comparative study for tuberculosis detection by using deep learning. 2021. Presented at: 2021 44th International Conference on Telecommunications and Signal Processing (TSP); July 26-28, 2021:88-91; Brno, Czech Republic. [doi: 10.1109/tsp52935.2021.9522634].
61. Bobak CA, Titus AJ, Hill JE. Comparison of common machine learning models for classification of tuberculosis using transcriptional biomarkers from integrated datasets. Appl Soft Comput. Jan 2019;74:264-273. [doi: 10.1016/j.asoc.2018.10.005].
62. Owais M, Arsalan M, Mahmood T, Kim YH, Park KR. Comprehensive computer-aided decision support framework to diagnose tuberculosis from chest X-ray images: data mining study. JMIR Med Inform. Dec 07, 2020;8(12):e21790. [FREE Full text] [doi: 10.2196/21790] [Medline: 33284119].
63. Jose E, Soto-Diaz R, Madera N, Soto C, Burgos-Florez F, Rodriguez AF, et al. Computer-aided diagnosis for tuberculosis classification with water strider optimization algorithm. Comput Syst Sci Eng. 2023;46(2):1337-1353. [doi: 10.32604/csse.2023.035253].
64. Visuña L, Yang D, Garcia-Blas J, Carretero J. Computer-aided diagnostic for classifying chest X-ray images using deep ensemble learning. BMC Med Imaging. Oct 15, 2022;22(1):178. [FREE Full text] [doi: 10.1186/s12880-022-00904-4] [Medline: 36243705].
65. Xie Y, Wu Z, Han X, Wang H, Wu Y, Cui L, et al. Computer-aided system for the detection of multicategory pulmonary tuberculosis in radiographs. J Healthc Eng. Aug 24, 2020;2020:9205082-9205012. [FREE Full text] [doi: 10.1155/2020/9205082] [Medline: 32908660].
66. Xu T, Yuan Z. Convolution neural network with coordinate attention for the automatic detection of pulmonary tuberculosis images on chest X-rays. IEEE Access. 2022;10:86710-86717. [doi: 10.1109/access.2022.3199419].
67. Mahbub MK, Biswas M, Gaur L, Alenezi F, Santosh K. Deep features to detect pulmonary abnormalities in chest X-rays due to infectious diseaseX: COVID-19, pneumonia, and tuberculosis. Inf Sci (N Y). May 2022;592:389-401. [FREE Full text] [doi: 10.1016/j.ins.2022.01.062] [Medline: 36532848].
68. Heo S, Kim Y, Yun S, Lim S, Kim J, Nam C, et al. Deep learning algorithms with demographic information help to detect tuberculosis in chest radiographs in annual workers’ health examination data. Int J Environ Res Public Health. Jan 16, 2019;16(2):250. [FREE Full text] [doi: 10.3390/ijerph16020250] [Medline: 30654560].
69. Nijiati M, Zhou R, Damaola M, Hu C, Li L, Qian B, et al. Deep learning based CT images automatic analysis model for active/non-active pulmonary tuberculosis differential diagnosis. Front Mol Biosci. Dec 5, 2022;9:1086047. [FREE Full text] [doi: 10.3389/fmolb.2022.1086047] [Medline: 36545511].
70. Kazemzadeh S, Yu J, Jamshy S, Pilgrim R, Nabulsi Z, Chen C, et al. Deep learning detection of active pulmonary tuberculosis at chest radiography matched the clinical performance of radiologists. Radiology. Jan 2023;306(1):124-137. [doi: 10.1148/radiol.212213] [Medline: 36066366].
71. Showkatian E, Salehi M, Ghaffari H, Reiazi R, Sadighi N. Deep learning-based automatic detection of tuberculosis disease in chest X-ray images. Pol J Radiol. Feb 28, 2022;87:e118-e124. [doi: 10.5114/pjr.2022.113435] [Medline: 35280947].
72. Zhou W, Cheng G, Zhang Z, Zhu L, Jaeger S, Lure FYM, et al. Deep learning-based pulmonary tuberculosis automated detection on chest radiography: large-scale independent testing. Quant Imaging Med Surg. Apr 2022;12(4):2344-2355. [FREE Full text] [doi: 10.21037/qims-21-676] [Medline: 35371946].
73. Rahman M, Cao Y, Sun X, Li B, Hao Y. Deep pre-trained networks as a feature extractor with XGBoost to detect tuberculosis from chest X-ray. Comput Electr Eng. Jul 2021;93:107252. [doi: 10.1016/j.compeleceng.2021.107252].
74. Gozes O, Greenspan H. Deep feature learning from a hospital-scale chest X-ray dataset with application to TB detection on a small-scale dataset. 2019. Presented at: 2019 41st Annual International Conference of the IEEE Engineering in Medicine and Biology Society (EMBC); July 23-27, 2019:4076-4079; Berlin, Germany. [doi: 10.1109/EMBC.2019.8856729].
75. Nguyen Q, Nguyen B, Dao S, Unnikrishnan B, Dhingra R, Ravichandran S, et al. Deep learning models for tuberculosis detection from chest X-ray images. 2019. Presented at: 2019 26th International Conference on Telecommunications (ICT); April 8-10, 2019:381-385; Hanoi, Vietnam. [doi: 10.1109/ict.2019.8798798].
76. Mohammad M, Reddy M. Deep transfer learning approach for classification of chest infections in radiographic X-ray images. 2022. Presented at: 2022 Second International Conference on Computer Science, Engineering and Applications (ICCSEA); September 8, 2022:1-6; Gunupur, India. [doi: 10.1109/iccsea54677.2022.9936426].
77. Fati SM, Senan EM, ElHakim N. Deep and hybrid learning technique for early detection of tuberculosis based on X-ray images using feature fusion. Appl Sci. Jul 14, 2022;12(14):7092. [doi: 10.3390/app12147092].
78. Hooda R, Sofat S, Kaur S, Mittal A, Meriaudeau F. Deep learning: a potential method for tuberculosis detection using chest radiography. 2017. Presented at: 2017 IEEE International Conference on Signal and Image Processing Applications (ICSIPA); September 12-14, 2017:497-502; Kuching, Malaysia. [doi: 10.1109/icsipa.2017.8120663].
79. Lakhani P, Sundaram B. Deep learning at chest radiography: automated classification of pulmonary tuberculosis by using convolutional neural networks. Radiology. Aug 2017;284(2):574-582. [doi: 10.1148/radiol.2017162326] [Medline: 28436741].
80. Lee JH, Park S, Hwang EJ, Goo JM, Lee WY, Lee S, et al. Deep learning-based automated detection algorithm for active pulmonary tuberculosis on chest radiographs: diagnostic performance in systematic screening of asymptomatic individuals. Eur Radiol. Feb 28, 2021;31(2):1069-1080. [doi: 10.1007/s00330-020-07219-4] [Medline: 32857202].
81. Ullah N, Marzougui M, Ahmad I, Chelloug SA. DeepLungNet: an effective DL-based approach for lung disease classification using CRIs. Electronics. Apr 14, 2023;12(8):1860. [doi: 10.3390/electronics12081860].
82. Uçar M. Deep neural network model with Bayesian optimization for tuberculosis detection from X-ray images. Multimed Tools Appl. Apr 05, 2023;82(24):36951-36972. [doi: 10.1007/s11042-023-15212-4].
83. Singh D, Kumar V, Kaur M. Densely connected convolutional networks-based COVID-19 screening model. Appl Intell (Dordr). Feb 07, 2021;51(5):3044-3051. [FREE Full text] [doi: 10.1007/s10489-020-02149-6] [Medline: 34764584].
84. Manh TH, Thanh HL, Duc VN, Nang TD. Detecting tuberculosis from Vietnamese X-ray imaging using transfer learning approach. Comput Mater Contin. 2023;74(3):5001-5016. [doi: 10.32604/cmc.2023.033429].
85. Lay J, Cenggoro Binus University TW, Pardamean B, Gozali J, Tanumihardja D. Detection of pulmonary tuberculosis from chest X-ray images using multimodal ensemble method. Commun Math Biol Neurosci. 2022;126:1. [doi: 10.28919/cmbn/7776].
86. Duong LT, Le NH, Tran TB, Ngo VM, Nguyen PT. Detection of tuberculosis from chest X-ray images: boosting the performance with vision transformer and transfer learning. Expert Syst Appl. Dec 2021;184:115519. [doi: 10.1016/j.eswa.2021.115519].
87. Nahiduzzaman M, Faruq Goni MO, Robiul Islam M, Sayeed A, Shamim Anower M, Ahsan M, et al. Detection of various lung diseases including COVID-19 using extreme learning machine algorithm based on the features extracted from a lightweight CNN architecture. Biocybern Biomed Eng. Jun 26, 2023;43(3):528-550. [FREE Full text] [doi: 10.1016/j.bbe.2023.06.003] [Medline: 38620111].
88. Setiawan A, Rusydi M. Detection of Mycobacterium tuberculosis using residual neural network. 2022. Presented at: 2022 International Seminar on Intelligent Technology and Its Applications (ISITIA); July 20-21, 2022:7-11; Surabaya, Indonesia. [doi: 10.1109/isitia56226.2022.9855300].
89. Tiwari M, Patankar M, Chaurasia V, Shandilya M, Kumar A, Potnis A. Detection of tuberculosis bacilli using deep learning. 2023. Presented at: 2023 1st International Conference on Innovations in High Speed Communication and Signal Processing (IHCSP); March 4-5, 2023:492-496; Bhopal, India. [doi: 10.1109/ihcsp56702.2023.10127220].
90. Patel M, Das A, Pant V. Detection of tuberculosis in radiographs using deep learning-based ensemble methods. 2021. Presented at: 2021 Smart Technologies, Communication and Robotics (STCR); October 9-10, 2021:1-7; Sathyamangalam, India. [doi: 10.1109/stcr51658.2021.9588936].
91. Meraj SS, Yaakob R, Azman A, Rum SNM, Nazri ASA, Zakaria NF. Detection of pulmonary tuberculosis manifestation in chest X-rays using different convolutional neural network (CNN) models. IJEAT. Oct 30, 2019;9(1):2270-2275. [doi: 10.35940/ijeat.a2632.109119].
92. Han D, Chen Y, Li X, Li W, Zhang X, He T, et al. Development and validation of a 3D-convolutional neural network model based on chest CT for differentiating active pulmonary tuberculosis from community-acquired pneumonia. Radiol Med. Jan 27, 2023;128(1):68-80. [FREE Full text] [doi: 10.1007/s11547-022-01580-8] [Medline: 36574111].
93. Hwang EJ, Park S, Jin K, Kim JI, Choi SY, Lee JH, et al. Development and validation of a deep learning–based automatic detection algorithm for active pulmonary tuberculosis on chest radiographs. Clin Infect Dis. Aug 16, 2019;69(5):739-747. [FREE Full text] [doi: 10.1093/cid/ciy967] [Medline: 30418527].
94. Nguyen H, Tran N, Le B. Diagnosing tuberculosis using graph neural network. 2022. Presented at: 2022 14th International Conference on Knowledge and Systems Engineering (KSE); October 19-21, 2022:1-6; Nha Trang, Vietnam. [doi: 10.1109/kse56063.2022.9953751].
95. . Han D, He T, Yu Y, Guo Y, Chen Y, Duan H, et al. Diagnosis of active pulmonary tuberculosis and community acquired pneumonia using convolution neural network based on transfer learning. Acad Radiol. Oct 2022;29(10):1486-1492. [doi: 10.1016/j.acra.2021.12.025] [Medline: 35063352].
96. Pholo MD, Hamam Y, Khalaf AB, Du C. Differentiating between COVID-19 and tuberculosis using machine learning and natural language processing. RIA. Apr 30, 2022;36(2):313-318. [doi: 10.18280/ria.360216].
97. Park M, Lee Y, Kim S, Kim Y, Kim SY, Kim Y, et al. Distinguishing nontuberculous mycobacterial lung disease and Mycobacterium tuberculosis lung disease on X-ray images using deep transfer learning. BMC Infect Dis. Jan 19, 2023;23(1):32. [FREE Full text] [doi: 10.1186/s12879-023-07996-5] [Medline: 36658559].
98. Prasitpuriprecha C, Jantama SS, Preeprem T, Pitakaso R, Srichok T, Khonjun S, et al. Drug-resistant tuberculosis treatment recommendation, and multi-class tuberculosis detection and classification using ensemble deep learning-based system. Pharmaceuticals (Basel). Dec 22, 2022;16(1):13. [FREE Full text] [doi: 10.3390/ph16010013] [Medline: 36678508].
99. Pasa F, Golkov V, Pfeiffer F, Cremers D, Pfeiffer D. Efficient deep network architectures for fast chest X-ray tuberculosis screening and visualization. Sci Rep. Apr 18, 2019;9(1):6268. [FREE Full text] [doi: 10.1038/s41598-019-42557-4] [Medline: 31000728].
100. Ayaz M, Shaukat F, Raja G. Ensemble learning based automatic detection of tuberculosis in chest X-ray images using hybrid feature descriptors. Phys Eng Sci Med. Mar 18, 2021;44(1):183-194. [FREE Full text] [doi: 10.1007/s13246-020-00966-0] [Medline: 33459996].
101. Kotei E, Thirunavukarasu R. Ensemble technique coupled with deep transfer learning framework for automatic detection of tuberculosis from chest X-ray radiographs. Healthcare (Basel). Nov 21, 2022;10(11):2335. [FREE Full text] [doi: 10.3390/healthcare10112335] [Medline: 36421659].
102. Ahmad Hijazi MH, Qi Yang L, Alfred R, Mahdin H, Yaakob R. Ensemble deep learning for tuberculosis detection. IJEECS. Feb 01, 2020;17(2):1014. [doi: 10.11591/ijeecs.v17.i2.pp1014-1020].
103. Hijazi MHA, Kieu Tao Hwa S, Bade A, Yaakob R, Saffree Jeffree M. Ensemble deep learning for tuberculosis detection using chest X-ray and canny edge detected images. IJ-AI. Dec 01, 2019;8(4):429. [doi: 10.11591/ijai.v8.i4.pp429-435].
104. Mehrrotraa R, Ansari MA, Agrawal R, Tripathi P, Bin Heyat MB, Al-Sarem M, et al. Ensembling of efficient deep convolutional networks and machine learning algorithms for resource effective detection of tuberculosis using thoracic (chest) radiography. IEEE Access. 2022;10:85442-85458. [doi: 10.1109/access.2022.3194152].
105. Alcantara MF, Cao Y, Liu B, Liu C, Zhang N, Zhang P, et al. eRx – a technological advance to speed-up TB diagnostics. Smart Health. May 2020;16:100117. [doi: 10.1016/j.smhl.2020.100117].
106. Griffin T, Chen Q, Sun X, Wang D, Brunette M, Cao Y, et al. eRxNet: a pipeline of convolutional neural networks for tuberculosis screening. 2021. Presented at: 2021 Third International Conference on Transdisciplinary AI (TransAI); September 20-22, 2021:47-56; Laguna Hills, CA. [doi: 10.1109/transai51903.2021.00017].
107. Ullah R, Khan S, Ali Z, Ali H, Ahmad A, Ahmed I. Evaluating the performance of multilayer perceptron algorithm for tuberculosis disease Raman data. Photodiagn Photodyn Ther. Sep 2022;39:102924. [doi: 10.1016/j.pdpdt.2022.102924] [Medline: 35609805].
108. Beccaria M, Bobak C, Maitshotlo B, Mellors TR, Purcaro G, Franchina FA, et al. Exhaled human breath analysis in active pulmonary tuberculosis diagnostics by comprehensive gas chromatography-mass spectrometry and chemometric techniques. J Breath Res. Nov 05, 2018;13(1):016005. [FREE Full text] [doi: 10.1088/1752-7163/aae80e] [Medline: 30394364].
109. Ameen Z, Saleh MA, Altrjman C, Alturjman S, Abdulkadir R. Explainable residual network for tuberculosis classification in the IoT era. 2021. Presented at: 2021 International Conference on Forthcoming Networks and Sustainability in AIoT Era (FoNeS-AIoT); December 27-28, 2021:9-12; Nicosia, Turkey. [doi: 10.1109/fones-aiot54873.2021.00012].
110. Bhandari M, Shahi TB, Siku B, Neupane A. Explanatory classification of CXR images into COVID-19, pneumonia and tuberculosis using deep learning and XAI. Comput Biol Med. Nov 2022;150:106156. [FREE Full text] [doi: 10.1016/j.compbiomed.2022.106156] [Medline: 36228463].
111. Saif AFM, Imtiaz T, Shahnaz C, Zhu W, Ahmad MO. Exploiting cascaded ensemble of features for the detection of tuberculosis using chest radiographs. IEEE Access. 2021;9:112388-112399. [doi: 10.1109/access.2021.3102077].
112. Govindarajan S, Swaminathan R. Extreme learning machine based differentiation of pulmonary tuberculosis in chest radiographs using integrated local feature descriptors. Comput Methods Programs Biomed. Jun 2021;204:106058. [doi: 10.1016/j.cmpb.2021.106058] [Medline: 33789212].
113. Ignatius JLP, Selvakumar S, Paul KGJL, Kailash AB, Keertivaas S, Akarvin Raja Prajan SAJ. Histogram matched chest X-rays based tuberculosis detection using CNN. Comput Syst Sci Eng. 2023;44(1):81-97. [doi: 10.32604/csse.2023.025195].
114. Rashid R, Khawaja S, Akram M, Khan A. Hybrid RID network for efficient diagnosis of tuberculosis from chest X-rays. 2018. Presented at: 2018 9th Cairo International Biomedical Engineering Conference (CIBEC); December 20-22, 2018:167-170; Cairo, Egypt. [doi: 10.1109/cibec.2018.8641816].
115. Okolo GI, Katsigiannis S, Ramzan N. IEViT: an enhanced vision transformer architecture for chest X-ray image classification. Comput Methods Programs Biomed. Nov 2022;226:107141. [FREE Full text] [doi: 10.1016/j.cmpb.2022.107141] [Medline: 36162246].
116. Munadi K, Muchtar K, Maulina N, Pradhan B. Image enhancement for tuberculosis detection using deep learning. IEEE Access. 2020;8:217897-217907. [doi: 10.1109/access.2020.3041867].
117. Zainab YZS, Jameel A, Usman AM. Impact of transfer learning on chest X-ray (CXR) images for tuberculosis classification. 2021. Presented at: 2021 International Conference on Robotics and Automation in Industry (ICRAI); October 26-27, 2021:1-8; Rawalpindi, Pakistan. [doi: 10.1109/icrai54018.2021.9651373].
118. Alcantara MF, Cao Y, Liu C, Liu B, Brunette M, Zhang N, et al. Improving tuberculosis diagnostics using deep learning and mobile health technologies among resource-poor communities in Perú. Smart Health. Jun 2017;1-2:66-76. [doi: 10.1016/j.smhl.2017.04.003].
119. Hu X, Liao S, Bai H, Wu L, Wang M, Wu Q, et al. Integrating exosomal microRNAs and electronic health data improved tuberculosis diagnosis. EBioMedicine. Feb 2019;40:564-573. [FREE Full text] [doi: 10.1016/j.ebiom.2019.01.023] [Medline: 30745169].
120. Abbas A, Abdelsamea M. Learning transformations for automated classification of manifestation of tuberculosis using convolutional neural network. 2018. Presented at: 2018 13th International Conference on Computer Engineering and Systems (ICCES); December 18-19, 2018:122-126; Cairo, Egypt. [doi: 10.1109/icces.2018.8639200].
121. Jasmine Pemeena Priyadarsini M, Kotecha K, Rajini GK, Hariharan K, Utkarsh Raj K, Bhargav Ram K, et al. Lung diseases detection using various deep learning algorithms. J Healthc Eng. Feb 03, 2023;2023:1-13. [doi: 10.1155/2023/3563696] [Medline: 36776955].
122. Shamrat FMJM, Azam S, Karim A, Islam R, Tasnim Z, Ghosh P, et al. LungNet22: a fine-tuned model for multiclass classification and prediction of lung disease using X-ray images. J Pers Med. Apr 24, 2022;12(5):680. [FREE Full text] [doi: 10.3390/jpm12050680] [Medline: 35629103].
123. Wang L, Zhang X, Tang J, Ma Z, Usman M, Liu Q, et al. Machine learning analysis of SERS fingerprinting for the rapid determination of Mycobacterium tuberculosis infection and drug resistance. Comput Struct Biotechnol J. 2022;20:5364-5377. [FREE Full text] [doi: 10.1016/j.csbj.2022.09.031] [Medline: 36212533].
124. Xing Z, Ding W, Zhang S, Zhong L, Wang L, Wang J, et al. Machine learning-based differentiation of nontuberculous mycobacteria lung disease and pulmonary tuberculosis using CT images. Biomed Res Int. Sep 30, 2020;2020:1-10. [FREE Full text] [doi: 10.1155/2020/6287545] [Medline: 33062689].
125. Ravin N, Saha S, Schweitzer A, Elahi A, Dako F, Mollura D, et al. Mitigating domain shift in AI-based TB screening with unsupervised domain adaptation. IEEE Access. 2022;10:45997-46013. [doi: 10.1109/access.2022.3168680].
126. Harsha Veena RN, Sreeja AN, Reddy KH, Hasmitha V, Lavanya R. Multiclass deep model for diagnosis of COVID-19 using chest X-ray. 2022. Presented at: 2022 6th International Conference on Trends in Electronics and Informatics (ICOEI); April 28-30, 2022:1767-1771; Tirunelveli, India. [doi: 10.1109/icoei53556.2022.9777107].
127. Luján-García JE, Villuendas-Rey Y, López-Yáñez I, Camacho-Nieto O, Yáñez-Márquez C. NanoChest-Net: a simple convolutional network for radiological studies classification. Diagnostics (Basel). Apr 26, 2021;11(5):775. [FREE Full text] [doi: 10.3390/diagnostics11050775] [Medline: 33925844].
128. Liu C, Cohen I, Vishinkin R, Haick H. Nanomaterial-based sensor array signal processing and tuberculosis classification using machine learning. JLPEA. May 29, 2023;13(2):39. [doi: 10.3390/jlpea13020039].
129. Ketchanji Mougang YC, Endale Mangamba L, Capuano R, Ciccacci F, Catini A, Paolesse R, et al. On-field test of tuberculosis diagnosis through exhaled breath analysis with a gas sensor array. Biosensors (Basel). May 22, 2023;13(5):570. [FREE Full text] [doi: 10.3390/bios13050570] [Medline: 37232931].
130. Osman M, Mashor M, Jaafar H. Online sequential extreme learning machine for classification of Mycobacterium tuberculosis in Ziehl-Neelsen stained tissue. 2012. Presented at: 2012 International Conference on Biomedical Engineering (ICoBE); February 27-28, 2012:139-143; Penang, Malaysia. [doi: 10.1109/icobe.2012.6178971].
131. Rashidi HH, Khan IH, Dang LT, Albahra S, Ratan U, Chadderwala N, et al. Prediction of tuberculosis using an automated machine learning platform for models trained on synthetic data. J Pathol Inform. 2022;13:10. [FREE Full text] [doi: 10.4103/jpi.jpi_75_21] [Medline: 35136677].
132. Lopes U, Valiati J. Pre-trained convolutional neural networks as feature extractors for tuberculosis detection. Comput Biol Med. Oct 01, 2017;89:135-143. [FREE Full text] [doi: 10.1016/j.compbiomed.2017.08.001] [Medline: 28800442].
133. Khatibi T, Shahsavari A, Farahani A. Proposing a novel multi-instance learning model for tuberculosis recognition from chest X-ray images based on CNNs, complex networks and stacked ensemble. Phys Eng Sci Med. Mar 22, 2021;44(1):291-311. [doi: 10.1007/s13246-021-00980-w] [Medline: 33616887].
134. Liu Y, Wu Y, Ban Y, Wang H, Cheng M-M. Rethinking computer-aided tuberculosis diagnosis. 2020. Presented at: 2020 IEEE/CVF Conference on Computer Vision and Pattern Recognition (CVPR); June 13-19, 2020:2643-2652; Seattle, WA. [doi: 10.1109/cvpr42600.2020.00272].
135. Chen J, Wu L, Lv Y, Liu T, Guo W, Song J, et al. Screening of long non-coding RNAs biomarkers for the diagnosis of tuberculosis and preliminary construction of a clinical diagnosis model. Front Microbiol. Mar 3, 2022;13:774663. [FREE Full text] [doi: 10.3389/fmicb.2022.774663] [Medline: 35308365].
136. Pattanasuwan C, Chongstitvatana P. Screening TB using deep transfer learning. 2021. Presented at: 2021 25th International Computer Science and Engineering Conference (ICSEC); November 18-20, 2021:330-333; Chiang Rai, Thailand. [doi: 10.1109/icsec53205.2021.9684617].
137. Park S, Kim G, Oh Y, Seo JB, Lee SM, Kim JH, et al. Self-evolving vision transformer for chest X-ray diagnosis through knowledge distillation. Nat Commun. Jul 04, 2022;13(1):3848. [FREE Full text] [doi: 10.1038/s41467-022-31514-x] [Medline: 35789159].
138. Chithra RS, Jagatheeswari P. Severity detection and infection level identification of tuberculosis using deep learning. Int J Imaging Syst Tech. Apr 06, 2020;30(4):994-1011. [doi: 10.1002/ima.22427].
139. Maulana R, Kurniawan D, Ichsan M. Smart devices for self-diagnosing of lung condition based on body temperature and fingernail color. 2020. Presented at: 2020 2nd World Symposium on Artificial Intelligence (WSAI); June 27-29, 2020:113-117; Guangzhou, China. [doi: 10.1109/wsai49636.2020.9143283].
140. Feng B, Chen X, Chen Y, Lu S, Liu K, Li K, et al. Solitary solid pulmonary nodules: a CT-based deep learning nomogram helps differentiate tuberculosis granulomas from lung adenocarcinomas. Eur Radiol. Dec 27, 2020;30(12):6497-6507. [doi: 10.1007/s00330-020-07024-z] [Medline: 32594210].
141. Urooj S, Suchitra S, Krishnasamy L, Sharma N, Pathak N. Stochastic learning-based artificial neural network model for an automatic tuberculosis detection system using chest X-ray images. IEEE Access. 2022;10:103632-103643. [doi: 10.1109/access.2022.3208882].
142. Wong A, Lee JRH, Rahmat-Khah H, Sabri A, Alaref A, Liu H. TB-Net: a tailored, self-attention deep convolutional neural network design for detection of tuberculosis cases from chest X-ray images. Front Artif Intell. Apr 7, 2022;5:827299. [FREE Full text] [doi: 10.3389/frai.2022.827299] [Medline: 35464996].
143. Kant S, Srivastava M. Towards automated tuberculosis detection using deep learning. 2018. Presented at: 2018 IEEE Symposium Series on Computational Intelligence (SSCI); November 18-21, 2018:1250-1253; Bangalore, India. [doi: 10.1109/ssci.2018.8628800].
144. Nafisah SI, Muhammad G. Tuberculosis detection in chest radiograph using convolutional neural network architecture and explainable artificial intelligence. Neural Comput Appl. Apr 19, 2022:1-21. [FREE Full text] [doi: 10.1007/s00521-022-07258-6] [Medline: 35462630].
145. Laeli A, Rustam Z, Pandelaki J. Tuberculosis detection based on chest X-rays using ensemble method with CNN feature extraction. 2021. Presented at: 2021 International Conference on Decision Aid Sciences and Application (DASA); December 7-8, 2021:682-686; Sakheer, Bahrain. [doi: 10.1109/dasa53625.2021.9682237].
146. Tsai A, Zhou Z, Ou Y, Wang I. Tuberculosis detection based on multiple model ensemble in chest X-ray image. 2022. Presented at: 2022 10th International Conference on Orange Technology (ICOT); November 10-11, 2022:1-4; Shanghai, China. [doi: 10.1109/icot56925.2022.10008144].
147. Fonseca A, Rocha B, Nogueira E, Vieira G, Fernandes D, Lima J, et al. Tuberculosis detection in chest radiography: a combined approach of local binary pattern features and monarch butterfly optimization algorithm. 2022. Presented at: 2022 IEEE 46th Annual Computers, Software, and Applications Conference (COMPSAC); June 27-July 1, 2022:1408-1413; Los Alamitos, CA. [doi: 10.1109/compsac54236.2…
148. Huang C, Wang W, Zhang X, Wang S, Zhang Y. Tuberculosis diagnosis using deep transferred EfficientNet. IEEE/ACM Trans Comput Biol Bioinf. Sep 1, 2023;20(5):2639-2646. [doi: 10.1109/tcbb.2022.3199572].
149. Tao Hwa SK, Bade A, Hijazi MHA, Saffree Jeffree M. Tuberculosis detection using deep learning and contrast-enhanced canny edge detected X-ray images. IJ-AI. Dec 01, 2020;9(4):713. [doi: 10.11591/ijai.v9.i4.pp713-720].
150. Chang R, Chiu Y, Lin J. Two-stage classification of tuberculosis culture diagnosis using convolutional neural network with transfer learning. J Supercomput. Jan 16, 2020;76(11):8641-8656. [doi: 10.1007/s11227-020-03152-x].
151. Ul Abideen Z, Ghafoor M, Munir K, Saqib M, Ullah A, Zia T, et al. Uncertainty assisted robust tuberculosis identification with Bayesian convolutional neural networks. IEEE Access. 2020;8:22812-22825. [doi: 10.1109/access.2020.2970023].
152. Morís DI, de Moura J, Novo J, Ortega M. Unsupervised contrastive unpaired image generation approach for improving tuberculosis screening using chest X-ray images. Pattern Recogn Lett. Dec 2022;164:60-66. [doi: 10.1016/j.patrec.2022.10.026].
